# Supplementary material for: Combining QTL mapping with transcriptome and metabolome profiling reveals a possible role for ABA signaling in resistance against the cabbage whitefly in cabbage
Source: PLoS One. 2018 Nov 6;13(11):e0206103. doi: 10.1371/journal.pone.0206103 (PMC6219772; doi:10.1371/journal.pone.0206103)
Supplement: S1 Table — (XLSX) [file pone.0206103.s001.xlsx]

## Sheet: S1 Table
	% Adult survival				Eggs·female-1·day-1)
Replicate	1	2	3		1	2	3
7-week old plants	73 ± 23	61 ± 22	60 ± 20		4.8 ± 2.9	6.4 ± 0.8	4.6 ± 0.4
13-week old plants	0 ± 0	0 ± 0	0 ± 0		0.0 ± 0.0	0.0 ± 0.0	0.1 ± 0.2
Values are means ± SD (n = 3).
