# Supplementary material for: Combining QTL mapping with transcriptome and metabolome profiling reveals a possible role for ABA signaling in resistance against the cabbage whitefly in cabbage
Source: PLoS One. 2018 Nov 6;13(11):e0206103. doi: 10.1371/journal.pone.0206103 (PMC6219772; doi:10.1371/journal.pone.0206103)
Supplement: S2 Table — (XLSX) [file pone.0206103.s002.xlsx]

## Sheet: S2 Table
		log counts per million				Arabidopsis ortholgue
gene	pvalTimeAdjust	control 7 wk	WF-induced 7 wk	control 13-wk	WF-induced 13-wk	AGI code	gene	gene assignment
Bo00285s370	0.00113366	9.86601	9.9006	8.71908	8.68466	AT3G26650	GAPA	glyceraldehyde-3-phosphate dehydrogenase A
Bo00285s410	0.00283424	5.57635	5.71858	4.56217	4.81555	AT3G26710	CCB1	cofactor assembly of complex C
Bo00285s640	0.000423274	3.79414	3.85684	2.46118	2.46989	AT3G26932	DRB3	dsRNA-binding protein 3
Bo00578s110	0.00641971	7.14346	7.34779	6.38508	6.40122	AT5G39590		TLD-domain containing nucleolar protein
Bo00578s140	0.000105677	6.45175	6.61965	4.455	4.39781	AT5G39530		hypothetical protein
Bo00613s180	0.00184183	3.87882	4.01755	3.22658	3.33161
Bo00613s190	0.00894401	4.06888	4.31466	3.06732	3.16772
Bo00615s050	0.00164655	2.05234	2.42995	3.56138	3.80412	AT5G65400		esterase/lipase domain-containing protein
Bo00706s050	0.0154999	4.54167	4.59834	4.93266	5.07818
Bo00722s060	0.0301563	10.572	10.8641	13.6211	13.7619
Bo00722s070	0.0211636	3.47061	3.63765	5.08466	5.05016
Bo00722s110	0.00962898	1.19545	1.87527	8.16525	8.2293
Bo00722s120	0.00203575	3.26069	3.14927	10.4088	10.6381
Bo00722s150	0.000627188	2.4565	2.68311	4.58448	4.43084
Bo00766s100	0.0385008	5.55456	5.55971	4.81036	4.63835
Bo00774s020	0.0418285	2.25155	2.02869	3.10038	2.81551
Bo00774s040	0.00632871	2.55748	2.54001	3.19973	3.36749
Bo00792s040	0.0201065	5.25713	5.26494	4.22502	3.98399
Bo00802s070	0.0235803	1.20899	0.807589	3.31932	3.83637
Bo00861s010	0.00528336	3.9768	4.07054	3.19946	3.44913
Bo00864s030	0.000102828	9.28404	9.25605	7.64367	7.56315
Bo00866s020	0.0141366	3.00954	2.56395	6.41253	7.2174
Bo00871s020	0.00400485	7.1471	7.06742	7.95302	7.87606
Bo00877s040	0.0242773	4.23447	4.16066	4.98715	4.94456
Bo00883s130	0.0168208	4.82572	4.83039	5.5998	5.60407
Bo00895s060	0.00544986	6.45506	6.58097	5.86146	5.83038	AT3G58010	PGL34	putative plastid-lipid-associated protein 9
Bo00911s010	0.039353	1.34515	1.38336	1.84443	1.84868
Bo00935s040	0.00841069	5.64608	5.5422	6.14899	6.06191	AT5G49930	emb1441	zinc knuckle (CCHC-type) family protein
Bo00944s040	0.0085509	5.2728	5.33316	6.22486	6.26615
Bo00945s030	0.0245212	1.38685	1.53926	4.22035	3.78982
Bo00955s030	0.000110921	7.68886	7.74072	6.57149	6.53221
Bo00955s050	0.0233397	6.92113	7.09633	6.33602	6.43049
Bo00962s020	0.00349822	-2.46441	-1.9595	0.901864	0.686098
Bo00998s040	0.0011493	3.66971	3.57987	1.84788	1.56273
Bo01011s010	0.000590092	4.37984	4.69562	1.32293	1.73571
Bo01023s020	0.0333066	0.667583	0.777032	2.83778	3.00763
Bo01045s070	0.00459365	-0.295659	-0.650879	1.28361	1.47757
Bo01074s050	0.0213559	4.2458	4.09898	3.21048	2.89378
Bo01074s070	0.000645109	3.36895	3.20961	0.793171	0.635347
Bo01096s010	0.00544493	1.20132	1.62186	3.54964	3.80142
Bo01100s010	0.047381	0.707724	0.817898	7.99895	8.73617
Bo01213s020	0.00773288	2.6863	2.54456	4.10756	4.25085
Bo01233s010	0.000982069	6.32816	6.35394	5.58304	5.57453
Bo01276s010	0.0101478	7.32278	7.40241	6.49377	6.68199
Bo01279s010	0.0025505	6.53049	6.53119	7.74412	7.89169
Bo01327s020	0.00797538	5.37715	5.31363	3.97786	4.0713
Bo01353s020	0.0274381	2.94641	3.09623	3.90559	4.17731
Bo01383s020	0.00736736	2.60605	2.51435	-1.25018	-0.957821
Bo01432s020	0.00193959	5.78722	5.88988	4.66758	4.7506
Bo01551s010	0.00467258	4.75245	4.69844	3.80436	3.82079
Bo01603s010	0.00872396	-1.64964	-1.7673	1.51007	1.73836
Bo01877s010	0.0012386	1.40011	1.42116	3.73273	3.41507
Bo02108s010	0.000171104	0.892628	0.97692	6.13061	6.19057
Bo02562s010	6.01385e-05	3.90114	3.78607	5.24457	5.14084
Bo02794s010	0.000263048	3.80861	3.80675	2.37378	2.45797
Bo03100s010	0.00103175	2.0383	1.74713	7.01657	7.40082
Bo03620s010	0.0435928	1.58174	1.14739	-1.89445	-2.01522
Bo03833s010	0.0286638	0.625922	1.26478	3.41348	4.07393
Bo05954s010	0.00039485	5.17489	5.12621	6.00177	5.92422
Bo08209s010	0.0100383	4.58741	4.68918	5.35234	5.69925
Bo11616s010	0.000198437	3.03301	2.4189	-8.61143	-8.61143
Bo1g002240	0.0029419	4.80178	4.82391	4.00838	3.96489	AT4G38920	VHA-C3	V-type H+-transporting ATPase 16kDa proteolipid subunit
Bo1g002500	0.027191	5.85105	5.46897	7.60232	7.41922	AT4G39350	CESA2	cellulose synthase A catalytic subunit 2 [UDP-forming]
Bo1g002590	0.000105292	5.04251	5.14361	3.39333	3.38089	AT4G39540	SK2	shikimate kinase 2
Bo1g002720	0.000164253	5.66217	5.57568	4.13192	4.14208	AT4G39650	GGT2	gamma-glutamyl transpeptidase 2
Bo1g002810	0.00788905	3.74698	3.84301	1.46005	1.50276	AT4G39770		haloacid dehalogenase-like hydrolase domain-containing protein
Bo1g003020	0.00895777	3.814	3.93204	2.75577	2.68376	AT4G39990	RABA4B	RAB GTPase homolog A4B
Bo1g003100	0.0164896	4.01414	4.14977	3.24143	3.37294	AT4G40045		hypothetical protein
Bo1g003290	0.0278768	10.1964	10.3153	9.61907	9.58451	AT4G37930	SHM1	glycine hydroxymethyltransferase
Bo1g003580	0.0240983	7.6119	7.51472	6.97464	6.82177	AT4G37510		Ribonuclease III family protein
Bo1g004860	0.011832	6.7706	6.67345	4.25044	4.56258	AT4G37300	MEE59	protein maternal effect embryo arrest 59
Bo1g005290	0.00259237	5.94472	6.18304	5.27199	5.40777	AT4G37200	HCF164	thioredoxin-like protein HCF164
Bo1g005590	0.000874547	6.86564	6.94548	5.35842	5.45134	AT4G36530		hydrolase, alpha/beta fold family protein
Bo1g005770	0.0154603	6.45327	6.31374	4.90619	4.68331	AT4G36220	FAH1	ferulic acid 5-hydroxylase 1
Bo1g006060	8.44483e-06	2.89114	2.81805	1.03243	1.03657	AT4G35970	APX5	L-ascorbate peroxidase
Bo1g006220	0.0130359	3.60078	3.36699	4.59165	4.40535	AT4G35790	PLDDELTA	phospholipase D delta
Bo1g006240	0.00374423	2.3275	2.22943	0.18622	0.389122	AT4G35770	SEN1	senescence-associated protein DIN1
Bo1g006730	0.0106532	7.94025	7.91798	6.65507	6.57259	AT4G35100	PIP3	aquaporin PIP2-7
Bo1g006900	0.00151913	0.440036	0.635571	2.68991	2.89759	AT4G34860		neutral invertase-like protein
Bo1g006970	0.02352	3.57157	3.685	1.46049	1.73538	AT4G34760		SAUR-like auxin-responsive protein 9
Bo1g007050	0.00203502	4.33805	4.47428	1.08846	1.26981	AT4G34710	ADC2	arginine decarboxylase 2
Bo1g007200	0.00504073	4.94727	4.99569	2.86512	2.77768	AT4G34530
Bo1g007230	0.0167586	6.24173	6.25823	5.76063	5.72831	AT4G34490	CAP1	cyclase associated protein 1
Bo1g007460	0.00490113	6.09674	5.92867	4.75247	4.51796	AT4G34260	FUC95A	alpha-L-fucosidase 2
Bo1g007480	0.0452379	4.53408	4.52526	3.31632	3.28391	AT4G34240	ALDH3I1	aldehyde dehydrogenase 3I1
Bo1g007560	0.000135839	8.28756	8.36055	7.20353	7.31984	AT4G34190	2018-09-01	stress enhanced protein 1
Bo1g007720	0.00725133	0.578021	0.720303	2.42769	2.66807	AT4G33970		Pollen-specific leucine-rich repeat extensin-like protein 4
Bo1g007920	0.0377562	5.13388	5.05119	5.57429	5.56735	AT4G33700		CBS domain-containing protein
Bo1g007940	0.0360722	2.26014	2.18009	-0.914433	-1.1263	AT4G33666		hypothetical protein
Bo1g008220	0.0194041	3.94881	3.93019	3.50279	3.51656	AT4G33350		Tic22-like protein
Bo1g008490	0.0151421	3.53785	3.26855	5.33313	5.73742	AT4G33040		glutaredoxin-C6
Bo1g008500	0.00125716	5.61746	5.72286	4.26461	4.12202	AT4G33030	SQD1	UDP-sulfoquinovose synthase
Bo1g009900	0.0340476	1.18342	1.43399	-1.07846	-0.830102	AT4G32830	AUR1	serine/threonine-protein kinase aurora-1
Bo1g010090	0.0297217	4.3856	4.07506	2.34096	1.78053	AT4G32710		proline-rich receptor-like protein kinase
Bo1g010390	0.00405748	5.75831	5.65272	3.8896	4.05297	AT4G32460		hypothetical protein
Bo1g010610	0.000819557	4.38982	4.39106	4.85233	4.86454
Bo1g010790	0.00308513	7.02561	7.06649	6.2614	6.39036	AT4G31990	ASP5	aspartate aminotransferase
Bo1g010890	0.00435308	5.8321	5.7398	5.0514	4.81913	AT4G31850	PGR3	proton gradient regulation 3
Bo1g011270	0.0353274	1.83768	2.49813	0.124986	0.167335
Bo1g011370	0.00139868	1.68101	1.57924	-3.23942	-3.91303	AT4G31380	FLP1	protein kinase family protein
Bo1g011710	0.0460498	0.68226	0.630197	1.4828	1.47022
Bo1g011730	0.0323978	4.35228	4.30141	3.26734	3.13856	AT4G30993		metallophosphatase domain-containing protein
Bo1g011770	0.00231714	6.2191	6.07938	5.5996	5.55067	AT4G30950	FAD6	omega-6 fatty acid desaturase
Bo1g013180	2.68342e-05	2.86002	2.95256	-1.79323	-1.76692	AT4G30410		sequence-specific DNA binding transcription factor
Bo1g014930	0.0076008	2.74323	3.24567	4.1485	4.27722	AT4G29820	CFIM-25	CFIM-25-like protein
Bo1g016210	0.00164451	5.76978	5.87176	5.15847	5.08421	AT4G29680		alkaline-phosphatase-like protein
Bo1g017120	0.00314266	7.1526	7.00465	4.13628	4.05322	AT4G28780		GDSL esterase/lipase
Bo1g017150	0.00922664	10.022	10.0449	8.03687	8.06004	AT4G28750	PSAE-1	photosystem I reaction center subunit IV A
Bo1g017270	0.00203746	5.52292	5.43096	4.43677	4.41895	AT4G28706		pfkB-like carbohydrate kinase family protein
Bo1g017300	0.025638	7.42962	7.49299	4.89343	5.21367	AT4G28680	TYRDC	tyrosine decarboxylase
Bo1g017310	0.000250492	6.94602	6.92624	4.87302	4.8932	AT4G28670		putative cysteine-rich receptor-like protein kinase 43
Bo1g017350	0.0093141	1.88418	1.69451	3.30707	3.526	AT4G28560	RIC7	ROP-interactive CRIB motif-containing protein 7
Bo1g017570	0.000724009	2.17525	1.89414	3.69817	3.80799
Bo1g017800	0.0494372	5.59604	5.61633	6.68022	6.72748	AT4G17730	SYP23	syntaxin-23
Bo1g017810	0.00829636	2.01492	2.11244	3.0074	3.14207	AT4G17750	HSF1	heat stress transcription factor A-1a
Bo1g017920	0.0169901	1.46265	1.37356	-0.606003	-1.04203	AT4G17810		C2H2 and C2HC zinc finger-containing protein
Bo1g017990	0.00163467	4.21603	4.10146	5.55552	5.72925	AT4G17880		transcription factor MYC4
Bo1g019100	0.00687196	3.02603	3.0013	3.54289	3.57823
Bo1g019130	0.0124417	0.301863	0.531814	2.26406	2.38459	AT4G17980	NAC071	NAC domain containing protein 71
Bo1g019480	0.0017276	5.13806	5.19149	4.18672	4.28207	AT4G18370	DEG5	protease Do-like 5
Bo1g020260	0.0351055	6.99596	7.20141	5.79942	5.5608	AT4G19160		hypothetical protein
Bo1g021430	0.0432008	4.9681	4.96051	3.66497	3.51751	AT4G19380		Long-chain-alcohol oxidase FAO4A
Bo1g021940	0.00187726	2.66075	2.85169	4.13297	4.19813	AT4G19700	RING	SBP (S-ribonuclease binding protein) family protein
Bo1g022110	0.00415881	3.00183	3.23112	2.10072	2.14976	AT4G19985		GCN5-related N-acetyltransferase (GNAT) family protein
Bo1g022230	0.000265153	3.7986	3.72448	4.4448	4.43907	AT4G20170		hypothetical protein
Bo1g022350	0.0408887	4.8889	4.85334	4.10919	4.19182	AT4G20320		putative CTP synthase
Bo1g024030	0.000460871	8.62468	8.73353	7.00032	7.12737	AT4G21280	PSBQA	oxygen-evolving enhancer protein 3-1
Bo1g024180	0.0164167	4.27699	4.43649	3.14551	3.16207	AT4G21445		hypothetical protein
Bo1g025800	0.01086	11.8607	11.5548	13.0945	12.9986	AT4G21960	PRXR1	peroxidase 42
Bo1g025880	0.0439026	1.89556	1.72815	-1.63978	-2.52587	AT4G22010	sks4	protein SKU5 similar 4
Bo1g027230	0.0433704	3.70894	3.8402	3.96595	4.11705	AT4G22350		U4/U6.U5 tri-snRNP-associated protein 2
Bo1g031800	0.0486896	8.95645	9.02559	8.51999	8.42033	AT4G22890	PGR5-LIKEA	PGR5-like protein 1A
Bo1g033130	0.00159016	1.96119	1.93418	3.9378	3.79052	AT4G23140	CRK6	cysteine-rich receptor-like protein kinase 6
Bo1g034680	0.00220152	4.31165	4.08503	3.06515	3.02123	AT4G23500		putative polygalacturonase
Bo1g037060	0.00724355	2.85465	2.69169	-0.701134	-0.171161	AT4G23680		SRPBCC ligand-binding domain-containing protein
Bo1g037130	0.019825	4.73917	4.84461	3.7641	3.82154	AT4G23730		glucose-6-phosphate 1-epimerase
Bo1g037390	0.0329962	4.4529	4.33034	2.52541	2.195	AT4G24010	CSLG1	cellulose synthase-like protein G1
Bo1g037530	0.019382	5.61589	5.56904	5.11798	5.05803	AT4G24100		protein kinase family protein
Bo1g037740	0.0076451	1.98713	2.12579	2.95516	2.98285	AT4G24240	WRKY7	putative WRKY transcription factor 7
Bo1g038920	0.00315258	4.78387	4.73653	3.50962	3.41434	AT4G24350		phosphorylase family protein
Bo1g039030	0.0295343	7.61803	7.51254	6.15622	6.31132	AT4G24510	CER2	HXXXD-type acyl-transferase-like protein
Bo1g039080	0.00155241	-0.113721	-0.277186	4.52741	4.81151	AT4G24540	AGL24	MADS-box protein AGL24
Bo1g039260	0.00111636	0.998132	1.7793	4.25205	4.39029	AT4G24730		calcineurin-like phosphoesterase family protein
Bo1g039440	0.0288537	5.90254	5.76344	5.06762	5.00524	AT4G24930		thylakoid lumenal protein
Bo1g039640	0.000107024	6.79656	7.13379	4.48159	4.66747	AT4G25050	ACP4	acyl carrier protein 4
Bo1g039870	0.0267723	5.11638	4.98097	5.82141	5.92283	AT4G25210		DNA-binding storekeeper protein-related transcriptional regulator
Bo1g040010	0.000278738	1.35525	1.75325	3.46164	3.58317	AT4G25310		protein SRG1
Bo1g040200	0.0131212	0.907722	0.843967	3.64299	3.33927	AT4G25433		peptidoglycan-binding LysM domain-containing protein
Bo1g040620	0.00818543	3.98826	3.79034	4.99686	4.78049	AT4G25880	PUM6	pumilio 6 protein
Bo1g043080	0.00356721	3.78563	3.63352	5.22464	5.1098	AT4G26270	PFK3	6-phosphofructokinase 3
Bo1g045320	0.00243716	5.83836	5.77068	4.84467	4.91531	AT4G26500	CPSUFE	SufE-like protein
Bo1g045330	0.00193734	10.8256	10.8933	9.78804	9.64525	AT4G26510	UKL4	putative uracil phosphoribosyltransferase
Bo1g046460	0.0467698	5.6647	5.58656	5.04228	4.96393	AT4G26610	D6PKL1	D6 protein kinase like 1
Bo1g046610	0.00100021	5.34047	5.24077	4.64433	4.55753	AT4G26700	FIM1	fimbrin 1
Bo1g049340	0.00287729	9.86975	9.91695	7.86748	7.69013	AT4G27440	PORB	protochlorophyllide reductase B
Bo1g049350	0.000248771	8.92347	9.10437	6.67738	6.83588
Bo1g049490	0.0238014	6.88044	6.61707	5.68373	5.37938	AT4G27595		hypothetical protein
Bo1g049640	0.0164754	8.43437	8.51174	8.03389	8.07246
Bo1g050820	0.0290106	3.81547	3.44467	0.999117	1.0041	AT4G27730	OPT6	oligopeptide transporter 6
Bo1g050940	0.0195944	1.72352	1.75746	4.67977	4.98878	AT4G27860		vacuolar iron transporter-like protein
Bo1g051150	0.0317334	5.52716	5.16017	4.0374	3.97316	AT4G28050	TET7	tetraspanin7
Bo1g051290	0.0356469	2.60493	2.6012	0.260543	0.568593	AT4G28230
Bo1g051330	0.00174901	6.65159	6.41468	3.79309	3.83576	AT4G28250	EXPB3	expansin B3
Bo1g052870	0.00224633	3.8238	3.74882	5.28576	5.48424	AT4G17230	SCL13	protein scarecrow-like 13
Bo1g052920	0.000466352	2.87228	2.867	4.19072	4.2881	AT4G17180		O-Glycosyl hydrolases family 17 protein
Bo1g052940	0.0227319	6.9061	6.72182	8.50425	8.38579	AT4G17090	CT-BMY	beta-amylase 3
Bo1g053020	0.00597775	6.62231	6.64366	5.91874	5.81594	AT4G17040	CLPR4	ATP-dependent Clp protease proteolytic subunit-related protein 4
Bo1g053070	0.000394327	5.84877	5.29405	1.12542	0.973987	AT4G16980		arabinogalactan family protein
Bo1g053540	0.0065682	4.7094	4.26295	6.83498	6.48193	AT4G16563		aspartyl protease family protein
Bo1g054800	0.0135845	4.22637	4.22864	5.35433	5.4869	AT4G16430		transcription factor bHLH3
Bo1g055020	0.0411318	3.14916	2.92017	-0.0551117	-0.193256
Bo1g055030	0.0367846	5.23443	5.2712	5.96476	5.86535
Bo1g056630	0.00811241	7.71018	7.7341	6.47489	6.12144	AT4G15560	CLA1	Deoxyxylulose-5-phosphate synthase
Bo1g056640	0.0119535	3.95942	4.02415	2.61529	2.59978	AT4G15550	IAGLU	indole-3-acetate beta-D-glucosyltransferase
Bo1g056710	0.000220633	6.11625	6.24874	4.45589	4.60509	AT4G15510		PsbP domain-containing protein 1
Bo1g057620	0.00576341	-1.53736	-1.32246	1.45316	1.68908
Bo1g059120	0.00876158	6.20454	6.31887	5.20563	5.31451	AT3G51510		hypothetical protein
Bo1g059170	0.00961618	0.314373	0.800509	2.53216	2.61278	AT3G51430	YLS2	strictosidine synthase
Bo1g059300	0.0477762	1.18064	1.08207	2.68278	2.81302	AT3G51230		hypothetical protein
Bo1g060550	0.00415756	3.94921	4.06971	5.02895	5.29071	AT3G51000		putative epoxide hydrolase
Bo1g063850	0.00126396	8.36535	8.50952	7.25403	7.35727	AT3G44890	RPL9	50S ribosomal protein L9
Bo1g067270	0.00605429	4.33949	4.49497	4.9866	5.06333	AT3G45770		putative trans-2-enoyl-CoA reductase
Bo1g067340	0.0197217	-0.657551	-1.02096	1.58086	1.68213
Bo1g070980	2.9337e-05	9.5054	9.50892	7.97735	7.79703	AT3G46780	PTAC16	protein plastid transcriptionally active 16
Bo1g072440	0.0165431	2.78953	2.90769	4.1809	3.81876	AT3G47780	ATH6	ABC transporter A family member 7
Bo1g077040	0.00114677	7.1986	7.20387	6.57959	6.47358
Bo1g078350	0.00695608	2.74277	3.31741	0.318637	0.539398	AT3G48740		Nodulin MtN3-like protein
Bo1g078620	0.000886505	6.40744	6.42013	4.59299	4.40346	AT3G49110	PRXCA	peroxidase 33
Bo1g081330	0.00808668	2.74487	2.76987	1.89978	1.81789	AT3G49900		Phototropic-responsive NPH3 family protein
Bo1g085960	0.00523964	6.42877	6.401	4.82333	4.94579
Bo1g086190	6.5099e-05	9.69068	9.81558	8.66305	8.68674	AT1G54780	TLP18.3	thylakoid lumen 18.3 kDa protein
Bo1g087340	0.035246	1.4014	1.56762	-1.56228	-1.24235
Bo1g087370	0.000360379	4.53384	4.50898	5.58029	5.53795
Bo1g088040	0.000168668	7.53269	7.4181	5.35342	5.18127	AT1G58290	HEMA1	glutamyl-tRNA reductase 1
Bo1g091590	0.0278056	5.52928	5.54318	4.64995	4.76085	AT1G60010		hypothetical protein
Bo1g094540	0.000337146	5.37173	5.44165	4.16707	4.27227	AT1G60990		aminomethyltransferase
Bo1g098190	0.000583358	11.1144	11.2622	9.78967	9.78051	AT1G61520	LHCA3	light-harvesting complex I chlorophyll a/b binding protein 3
Bo1g098630	0.00829337	1.61638	1.05152	4.67665	5.20684	AT1G61800	GPT2	glucose-6-phosphate/phosphate translocator 2
Bo1g098830	0.00200414	4.70899	4.89848	3.14112	2.94324	AT3G24420		hydrolase, alpha/beta fold family protein
Bo1g100030	0.00646793	1.80881	2.06353	2.95292	3.03321
Bo1g103470	0.0363256	4.63031	4.61987	3.84078	4.07753	AT3G23050	IAA7	auxin-responsive protein IAA7
Bo1g103550	0.0323004	6.68054	6.5358	5.93656	5.91248	AT3G22960	PKP-ALPHA	Pyruvate kinase family protein
Bo1g103660	0.0291987	1.98097	1.90746	2.9412	3.16139	AT3G22900	NRPD7	DNA-directed RNA polymerase II subunit G
Bo1g103720	0.000762904	5.1849	5.13032	3.80109	3.92356	AT3G22880	DMC1	meiotic recombination protein DMC1-like protein
Bo1g105080	0.0101525	7.89248	7.69179	8.81438	8.65198	AT3G22440		FRIGIDA-like protein
Bo1g105660	0.00804467	2.22953	2.64361	4.55356	4.92711	AT3G21760	HYR1	UDP-glycosyltransferase-like protein
Bo1g105830	0.0430193	3.2809	3.44303	1.875	2.06019	AT3G21670		major facilitator protein
Bo1g105880	0.0466492	3.26226	3.2831	1.98361	1.82096	AT3G21550	DMP2	hypothetical protein
Bo1g108220	0.0126757	6.56488	6.51857	5.82569	5.79875	AT3G21200	PGR7	proton gradient regulation 7
Bo1g108740	0.0302782	2.68019	2.57377	0.602872	1.03596	AT3G20670	HTA13	histone H2A 13
Bo1g108940	0.0168132	7.85996	7.99884	9.90181	10.1037	AT3G20370		TRAF-like family protein
Bo1g110190	0.000265679	3.63941	3.89914	5.11707	5.37018	AT3G19990		hypothetical protein
Bo1g112320	0.010225	5.7979	5.70851	4.29335	4.07372	AT3G19850		Phototropic-responsive NPH3 family protein
Bo1g112360	0.00140542	7.02347	6.91142	8.00832	8.00877	AT3G19820	DWF1	cell elongation protein DIMINUTO
Bo1g114700	0.000324787	4.78179	4.81599	3.68106	3.76557
Bo1g115980	0.0168646	4.17827	4.02026	4.71897	4.6115	AT3G18990	VRN1	B3 domain-containing transcription factor VRN1
Bo1g117540	0.0165761	7.60616	7.32299	8.20596	8.01979	AT3G18490		aspartyl protease family protein
Bo1g118960	0.0111555	9.3719	9.44964	8.74156	8.63058	AT3G18080	BGLU44	beta-glucosidase 44
Bo1g120450	0.00340594	-1.85283	-1.52359	2.2571	2.70907
Bo1g122920	0.0172373	4.38603	4.44899	4.92013	4.93912	AT3G17000	UBC32	ubiquitin-conjugating enzyme E2 32
Bo1g123490	8.30195e-05	3.7759	3.93672	2.21621	2.5374	AT3G16420	PBP1	PYK10-binding protein 1
Bo1g123580	0.00626671	8.01811	8.04959	6.75165	6.84764	AT3G16250	NDF4	NDH-dependent cyclic electron flow 1
Bo1g123650	0.0493514	3.74528	3.83493	2.66406	2.58477	AT3G16180		major facilitator protein
Bo1g124930	0.0306558	4.78295	4.76107	5.24327	5.26804	AT3G15920		Phox (PX) domain-containing protein
Bo1g128360	0.000757907	1.38511	1.73533	-0.652308	-0.471334	AT3G15540	IAA19	auxin-responsive protein IAA19
Bo1g128420	0.0462531	-0.943822	-0.301691	2.18934	2.23876	AT3G15510	NAC2	NAC domain containing protein 2
Bo1g128570	0.024386	5.53754	6.0423	2.09814	1.80073	AT3G15356		lectin-like protein
Bo1g129710	0.0238471	2.78983	2.56413	4.46009	4.82178	AT3G15210	ERF4	ethylene-responsive transcription factor 4
Bo1g129720	0.0133171	7.97636	7.93899	7.03917	6.9616	AT3G15190		30S ribosomal protein S20
Bo1g133320	0.00339992	8.09128	8.36142	7.18949	7.15388	AT3G14415		(S)-2-hydroxy-acid oxidase
Bo1g134420	0.0426876	5.95684	5.89365	4.10759	3.46767
Bo1g134650	6.19006e-07	1.46685	1.60952	5.25697	5.13631	AT3G14020	NF-YA6	nuclear transcription factor Y subunit A-6
Bo1g135020	0.0266564	6.48634	6.34214	5.39624	5.13022	AT3G13690		protein kinase protein with adenine nucleotide alpha hydrolases-like domain-containing protein
Bo1g136160	0.0203264	1.34174	1.40476	2.52205	2.48838	AT3G13610		oxidoreductase, 2OG-Fe(II) oxygenase family protein
Bo1g138550	5.01803e-05	2.37101	2.44654	4.32371	4.53298	AT3G13175		hypothetical protein
Bo1g138600	0.0461517	4.67449	4.69847	3.29024	3.30024	AT3G13120		30S ribosomal protein S10
Bo1g138690	0.00011296	0.26023	-0.216895	3.93514	4.07037
Bo1g138770	0.0210359	5.92397	6.16869	5.25744	5.34263	AT3G12930		Lojap-related protein
Bo1g138960	0.000139001	9.96224	10.0814	8.39989	8.22979	AT3G12780	PGK1	phosphoglycerate kinase 1
Bo1g139010	0.00667536	2.69428	2.5527	-0.979599	-0.585586	AT3G12710		DNA-3-methyladenine glycosylase I
Bo1g139020	0.00117476	4.25401	4.08994	2.33349	1.72215	AT3G12700		aspartyl protease family protein
Bo1g139920	0.00380754	8.68968	8.8633	7.5884	7.62287	AT3G11630		2-Cys peroxiredoxin BAS1
Bo1g141040	0.00531483	2.02506	1.90657	3.02476	2.76676	AT3G11440	MYB65	myb domain protein 65
Bo1g141410	0.00886618	1.44629	1.75237	-0.376264	-0.184409	AT3G10870	MES17	methyl esterase 17
Bo1g143810	0.0207691	6.09328	6.33526	5.62476	5.80013	AT3G10520	HB2	non-symbiotic hemoglobin 2
Bo1g144250	0.00627508	2.08298	2.16537	3.57132	3.54416	AT3G09830		protein kinase domain-containing protein
Bo1g147220	0.000341061	7.08175	7.1002	6.46528	6.48565	AT3G07670		rubisco methyltransferase-like protein
Bo1g147660	0.0201321	2.93946	2.96441	0.591391	-0.228972	AT3G06868		hypothetical protein
Bo1g147690	0.00347595	1.28456	1.41972	-2.17129	-2.53497	AT3G06840		hypothetical protein
Bo1g147880	0.0204693	5.21734	4.9949	5.79355	5.76885	AT3G06550		O-acetyltransferase family protein
Bo1g150240	0.0241657	3.94248	3.63764	0.91909	1.15554	AT3G05890	RCI2B	Hydrophobic protein RCI2B
Bo1g150420	0.00132226	1.02323	0.70007	5.26737	5.35105	AT3G05690	NF-YA2	nuclear transcription factor Y subunit A-2
Bo1g151890	0.0160241	5.3967	5.3857	3.92839	4.31636	AT3G04730	IAA16	auxin-responsive protein IAA16
Bo1g153320	0.0422768	1.30331	1.59009	2.46683	2.65098
Bo1g153670	0.0127465	7.23077	7.13715	8.45358	8.5163	AT3G03640	BGLU25	putative inactive beta-glucosidase 25
Bo1g154750	0.04702	2.49764	2.28566	3.71784	3.61526	AT3G03440		armadillo/beta-catenin-like repeat-containing protein
Bo1g156170	0.0213448	2.18156	2.26817	1.08819	1.29434	AT3G02740		aspartyl protease-like protein
Bo1g158950	0.00804327	4.05365	4.09588	2.41062	1.91476	AT5G14740	CA2	carbonic anhydrase 2
Bo22802s010	0.0423359	2.39195	2.44457	3.3955	3.59747
Bo2g001220	0.00276974	11.4041	11.4775	9.73743	9.6535	AT5G01530	LHCB4.1	chlorophyll a-b binding protein CP29.1
Bo2g002710	0.000733109	3.23942	2.99458	-3.03236	-3.16248	AT5G02760		putative protein phosphatase 2C 67
Bo2g002730	0.0333508	6.35185	6.49138	7.08989	7.22493	AT5G02790	GSTL3	Glutathione S-transferase family protein
Bo2g002740	0.000811881	3.54132	3.58599	4.38405	4.49558	AT5G02800		protein kinase family protein
Bo2g003950	0.00824537	5.08924	4.7733	2.98534	2.38169	AT5G03260	LAC11	laccase 11
Bo2g004030	0.00102594	5.73481	6.01961	4.66985	4.81051
Bo2g006590	0.0216947	3.54766	2.47841	-0.0706657	0.0384318	AT5G04530	KCS19	3-ketoacyl-CoA synthase 21
Bo2g006660	0.0102979	1.30364	0.714163	3.13189	3.07239	AT5G04740		ACT domain-containing protein
Bo2g006740	0.00373675	1.70045	1.35562	-0.560778	-0.403694	AT5G04890	RTM2	HSP20-like chaperone
Bo2g007200	0.0135323	1.87278	1.71438	2.91365	2.9169	AT5G06300		cytokinin riboside 5'-monophosphate phosphoribohydrolase LOG7
Bo2g007260	0.019062	2.5447	2.3466	4.28695	4.29997	AT5G06530		ABC transporter G family member 22
Bo2g008640	0.0150062	2.40442	2.7764	-0.0546048	-0.693839	AT5G07440	GDH2	glutamate dehydrogenase 2
Bo2g008820	0.00122847	4.24625	4.08663	5.00271	4.93054	AT5G07920	DGK1	diacylglycerol kinase1
Bo2g008970	0.0320966	6.11647	6.22719	5.14122	4.98985	AT5G08280	HEMC	Porphobilinogen deaminase
Bo2g009040	0.0301827	3.78446	3.67929	1.75692	1.80596	AT5G08330		transcription factor TCP21
Bo2g009180	0.00039118	3.59131	3.66832	4.39338	4.35923	AT5G08660		hypothetical protein
Bo2g009270	0.000966421	4.65045	4.72323	3.3266	3.40515	AT5G09230	SRT2	sirtuin 2
Bo2g009640	0.0168815	2.11792	2.22073	4.1572	4.32174	AT5G09960		hypothetical protein
Bo2g010120	0.0199512	3.52509	3.62108	2.80757	2.88522	AT5G10870	CM2	chorismate mutase 2
Bo2g010390	0.00390568	7.06428	7.19579	5.41287	5.56172	AT5G11420		hypothetical protein
Bo2g010640	0.0301481	5.38246	5.36038	6.62593	6.86871	AT5G11790	NDL2	protein N-MYC downregulated-like 2
Bo2g010810	0.0202655	3.97187	4.00973	4.44049	4.5288	AT5G12080	MSL10	mechanosensitive channel of small conductance-like 10
Bo2g010830	0.000547756	5.50002	5.47249	4.28386	4.20697	AT5G12130	PDE149	TerC integral membrane domain-containing protein
Bo2g011060	0.0316098	1.73741	1.84789	-0.735517	-0.998226	AT5G13060	ABAP1	ARMADILLO BTB protein 1
Bo2g011350	0.0185133	6.93348	6.71939	5.36228	5.19253	AT5G13510		Ribosomal protein L10 family protein
Bo2g011500	0.0236932	6.14941	6.36422	5.02179	5.21383	AT5G13710	SMT1	cycloartenol-c-24-methyltransferase
Bo2g011510	0.01266	6.54211	6.46955	6.03156	5.83399	AT5G13720		hypothetical protein
Bo2g011520	0.041959	5.15139	5.07812	4.54164	4.47324	AT5G13730	SIG4	sigma factor 4
Bo2g011770	0.0111633	7.06848	7.10968	5.65999	5.76688	AT5G14320		30S ribosomal protein S13
Bo2g012160	0.00558104	9.10384	9.31071	7.62235	7.40969	AT5G14740	CA2	carbonic anhydrase 2
Bo2g012250	0.0148413	5.39623	5.42598	4.13509	4.1305	AT5G14910		heavy metal transport/detoxification domain-containing protein
Bo2g012460	0.044953	2.72646	2.90667	1.07275	1.01364	AT5G15220		large subunit ribosomal protein L27
Bo2g012470	0.0137732	5.5765	5.30514	3.28455	3.55949	AT5G15230	GASA4	gibberellin-regulated protein 4
Bo2g012900	0.00755649	5.91098	5.81665	1.10957	0.554627	AT5G16030		hypothetical protein
Bo2g012910	0.00396689	5.83336	5.59841	0.887658	0.67707
Bo2g013310	3.00921e-05	5.42972	5.4768	4.56434	4.63488	AT5G16810		protein kinase family protein
Bo2g013440	0.0134254	7.736	7.9089	6.9563	7.06331	AT5G17170	ENH1	rubredoxin family protein
Bo2g013450	0.00937862	9.36248	9.23998	8.14722	8.10058
Bo2g013820	0.000391198	5.66483	5.72354	4.50971	4.31918	AT5G17670		hydrolase-like protein
Bo2g016480	0.00109178	5.02404	4.50092	2.99875	2.70686	AT5G18430		GDSL esterase/lipase
Bo2g017780	0.00417417	5.36477	5.55678	0.992154	0.748671	AT5G19190		hypothetical protein
Bo2g017800	2.6417e-05	6.50572	6.39221	5.57364	5.50278	AT5G19220	APL1	glucose-1-phosphate adenylyltransferase large subunit 1
Bo2g018010	0.0155644	6.49693	6.34765	5.90621	5.59127	AT5G19390		Rho GTPase activation protein
Bo2g018410	0.0299968	4.74374	4.94474	3.68144	3.63661	AT5G19855		Chaperonin-like RbcX protein
Bo2g018480	0.00146203	3.62118	3.56224	4.50006	4.51383	AT5G19900		putative PRLI-interacting factor
Bo2g018560	0.000457373	4.49968	4.54615	3.78657	3.88249	AT5G20040	IPT9	tRNA dimethylallyltransferase 9
Bo2g018600	0.00283344	4.37039	4.45322	3.39464	3.3758	AT5G20060		phospholipase/carboxylesterase family protein
Bo2g018630	0.0204695	2.1625	2.197	3.02202	3.08449	AT5G20110		dynein light chain type 1-like protein
Bo2g020760	5.0341e-05	4.89975	4.64324	6.51074	6.2437
Bo2g021950	0.000118308	9.6489	9.46463	7.57491	7.29386
Bo2g022060	0.00114391	1.4817	1.13108	2.15291	1.93839
Bo2g023300	0.00555875	0.348657	0.812882	3.18713	3.5143
Bo2g023330	1.29297e-05	1.12563	0.741881	4.5555	4.27459	AT5G20960	AO1	aldehyde oxidase 1
Bo2g023750	0.0179316	2.29687	2.3088	0.471596	0.964491	AT5G22140		FAD/NAD(P)-binding oxidoreductase family protein
Bo2g023890	0.0106678	3.7868	3.72214	2.93498	2.9739	AT5G22400		Rho GTPase activating protein with PAK-box/P21-Rho-binding domain
Bo2g024120	0.000160701	5.36607	5.37895	4.3581	4.27889	AT5G22620		phosphoglycerate/bisphosphoglycerate mutase family protein
Bo2g024980	0.00110459	4.52385	4.57338	6.00973	5.83876	AT5G60360	ALP	thiol protease aleurain
Bo2g025470	0.00149453	5.24159	5.39836	4.17293	3.98401	AT5G59750		GTP cyclohydrolase II
Bo2g026820	0.004772	6.52718	6.12045	11.4018	11.7042	AT5G59320	LTP3	non-specific lipid-transfer protein 3
Bo2g028380	0.0377261	1.4039	1.57768	2.25597	2.37686	AT5G58770		dehydrodolichyl diphosphate synthase 2
Bo2g029050	0.0415737	7.37884	7.34308	5.8807	5.65127	AT5G57800	CER3	protein WAX2
Bo2g032430	0.000586545	6.95953	7.12458	5.99036	6.11144	AT5G57350	HA3	H(+)-ATPase 3
Bo2g032630	0.0197475	5.15667	4.774	4.0849	3.83757	AT5G57180	CIA2	chloroplast import apparatus 2 protein
Bo2g037630	0.0178979	4.33638	4.47117	3.94535	3.94593	AT5G55990	CBL2	calcineurin B-like protein 2
Bo2g037740	0.003304	6.54576	6.51476	5.67535	5.63116	AT5G55700	BAM4	inactive beta-amylase 4
Bo2g041130	0.0296516	7.25258	7.29477	6.14633	6.12104	AT5G55220		trigger factor type chaperone family protein
Bo2g041610	0.0310948	7.3206	7.42428	5.94021	5.98612	AT5G54600		50S ribosomal protein L24
Bo2g041820	3.4759e-05	3.2305	3.21889	4.30132	4.31908	AT5G54390	HL	PAP-specific phosphatase HAL2-like protein
Bo2g042030	7.41022e-05	11.1447	11.3307	8.5813	8.70444	AT5G54270	LHCB3	light-harvesting chlorophyll B-binding protein 3
Bo2g045820	1.53465e-05	2.61712	2.8957	5.62557	5.74563	AT5G53420		CCT motif family protein
Bo2g045840	0.0104845	1.23727	1.38793	2.48032	2.63784	AT5G53400	BOB1	nudC domain-containing protein
Bo2g047590	0.000479634	0.504654	0.358335	3.38862	3.58304	AT5G52600	MYB82	transcription factor MYB82
Bo2g047610	0.00222363	1.56192	1.3768	-0.613474	-0.36647	AT5G52570	BETA-OHASE2	beta-carotene hydroxylase 2
Bo2g047620	0.0194256	0.34032	0.311087	1.89349	1.8948	AT5G52550		hypothetical protein
Bo2g047670	0.0496162	6.56356	6.58652	5.70699	5.60912	AT5G52520	OVA6	prolyl-tRNA synthetase
Bo2g047750	0.00467619	6.04868	5.99965	5.17312	5.01768	AT5G52440	HCF106	Bacterial sec-independent translocation protein mttA/Hcf106
Bo2g047960	0.00740127	9.38003	9.09603	11.0613	10.9937	AT5G52310	LTI78	low-temperature-responsive protein 78/desiccation-responsive protein 29A
Bo2g048280	0.00179348	1.49099	1.61383	0.370501	0.435964	AT5G51680		hydroxyproline-rich glycoprotein family protein
Bo2g050480	0.0135884	3.45611	3.48845	1.28583	1.80005	AT5G51460	ATTPPA	haloacid dehalogenase-like hydrolase domain-containing protein
Bo2g050630	0.010431	6.06928	5.862	10.2069	10.1885
Bo2g050950	0.047106	4.80916	4.74429	4.37968	4.394	AT5G49820	EMB1879	hypothetical protein
Bo2g052430	0.0163408	4.7121	4.79934	5.55932	5.84281
Bo2g052580	0.0299515	5.34254	5.11553	4.20705	4.08424	AT1G65840	PAO4	putative polyamine oxidase 4
Bo2g052650	0.0239567	7.52191	7.52227	8.22249	8.33969	AT1G65980	TPX1	peroxiredoxin-2B
Bo2g052740	0.0143616	2.21581	2.45059	0.140028	0.0892277	AT1G66190		hypothetical protein
Bo2g052760	0.0408436	6.50676	6.50567	5.55259	5.41352	AT1G66200	GSR2	glutamine synthetase cytosolic isozyme 1-2
Bo2g052820	6.61139e-06	6.27407	6.41457	5.43623	5.61401	AT1G66330		putative senescence-associated protein
Bo2g052880	0.00864424	5.14326	5.1635	3.5571	3.57691	AT1G66350	RGL1	DELLA protein RGL1
Bo2g053980	0.0031253	1.48324	1.85479	3.6074	3.50066	AT1G66880		protein kinase domain-containing protein
Bo2g055820	0.0267097	4.26027	4.26419	6.37155	6.62409	AT1G67360		Rubber elongation factor protein (REF)
Bo2g056260	0.00611938	6.99569	7.09448	5.83118	5.89824
Bo2g057850	0.000387189	1.7016	1.59522	3.4078	3.40348
Bo2g059000	0.0102321	6.81056	6.96467	5.47581	5.33057	AT1G68520		zinc finger protein CONSTANS-LIKE 6
Bo2g061130	0.00120706	3.34858	3.42107	-0.138155	-0.167029	AT1G68670		myb-like transcription factor-like protein
Bo2g061350	0.0398489	0.740231	1.43054	-1.8665	-1.92564	AT1G68870	SOFL2	SOB five-like 2 protein
Bo2g062980	0.000535891	3.31606	3.20153	4.57331	4.60291	AT1G69295	PDCB4	plasmodesmata callose-binding protein 4
Bo2g062990	0.00477169	0.113546	0.127473	1.7813	1.81286	AT1G69310	WRKY57	putative WRKY transcription factor 57
Bo2g064570	0.000161933	2.3279	2.45432	4.85629	5.0958	AT1G69780	ATHB13	homeobox-leucine zipper protein ATHB-13
Bo2g066920	5.89284e-05	5.27373	5.36106	6.14796	6.24775	AT1G70160		hypothetical protein
Bo2g068140	0.00857345	5.25123	5.46926	4.3031	4.39604	AT1G70410	BCA4	beta carbonic anhydrase 4
Bo2g068260	0.00196935	0.842763	0.734796	3.55809	3.49379	AT1G70520	CRK2	cysteine-rich receptor-like protein kinase 2
Bo2g068310	0.0221381	3.70096	3.76612	2.4353	2.58201	AT1G70550		hypothetical protein
Bo2g070770	0.000116729	7.30218	7.23134	3.23903	3.33414	AT1G71030	MYBL2	myb proto-oncogene protein
Bo2g075200	0.00172359	5.67619	5.66174	4.51808	4.35897	AT1G71970		hypothetical protein
Bo2g075510	0.0499664	-1.47509	-1.15453	0.725639	1.07105	AT1G72210		transcription factor bHLH96
Bo2g075590	0.00358956	3.39643	3.65391	11.4801	12.0008	AT1G72250		Di-glucose binding protein with Kinesin motor domain
Bo2g075620	0.0255105	1.86327	1.97396	8.95902	9.19235	AT1G72290		trypsin inhibitor (Kunitz) domain-containing protein
Bo2g076930	0.0498913	3.10528	2.80224	-0.149677	-0.243486	AT1G72610	GER1	germin-like protein subfamily 3 member 1
Bo2g079030	0.0028026	0.307852	0.0730345	1.22492	1.15555
Bo2g079040	0.0130668	3.71889	3.57314	4.42006	4.53812	AT1G72810		threonine synthase 2
Bo2g079060	1.28569e-06	2.44506	2.33197	5.074	5.02859	AT1G72830	NF-YA3	nuclear transcription factor Y subunit A-3
Bo2g080420	1.34393e-07	0.925933	1.26599	-8.61143	-8.61143
Bo2g080600	0.0256777	0.0699587	0.278447	2.66874	3.00344	AT1G73500	MKK9	MAP kinase kinase 9
Bo2g080790	0.03261	7.07415	7.22918	6.2573	6.56106	AT1G73885		hypothetical protein
Bo2g080880	0.0227021	6.0241	6.09835	6.81081	7.15203	AT1G74060		60S ribosomal protein L6-2
Bo2g080890	0.000699682	5.34526	5.47637	4.24221	4.32527	AT1G74070		cyclophilin-like peptidyl-prolyl cis-trans isomerase-like protein
Bo2g082330	0.0180614	6.22943	6.25328	5.18694	5.41385	AT1G74730		hypothetical protein
Bo2g082550	0.0072595	4.97474	5.16849	4.00617	4.06819	AT1G75220		sugar transporter ERD6-like 6
Bo2g085210	0.0135292	7.61743	7.83236	0.60247	-0.278009
Bo2g085260	7.93839e-05	5.09954	5.07585	1.97654	1.7577	AT1G75690		DnaJ/Hsp40 cysteine-rich domain-containing protein
Bo2g086400	0.0111884	4.86048	4.74803	7.42868	7.24443	AT1G75800		pathogenesis-related thaumatin-like protein
Bo2g087660	0.0466842	6.94959	6.91125	5.9282	5.74208	AT1G76140		prolyl oligopeptidase-like protein
Bo2g089910	0.0499164	2.9264	3.23699	4.57449	4.59307	AT1G76430	PHT1;9	putative inorganic phosphate transporter 1-9
Bo2g092530	0.00459173	3.1279	3.30673	4.32894	4.51987	AT1G77420		alpha/beta-hydrolase-like protein
Bo2g093250	0.000682961	5.88958	5.98525	4.68835	4.7398	AT1G78140		S-adenosyl-L-methionine-dependent methyltransferase-like protein
Bo2g093560	0.00185551	7.18694	7.3092	5.98595	6.15209	AT1G78630	emb1473	50S ribosomal protein L13
Bo2g095970	4.35978e-05	3.4268	3.59243	4.8329	4.86418	AT1G80460	NHO1	glycerol kinase
Bo2g096020	0.00357373	6.79502	6.69889	5.70255	5.69613	AT1G80380		D-glycerate 3-kinase
Bo2g097310	6.37276e-06	4.15846	4.21592	8.39469	8.58068	AT1G80130		tetratricopeptide repeat domain-containing protein
Bo2g104540	0.00293653	10.2075	10.1655	9.08497	9.03258	AT4G04640	ATPC1	ATP synthase gamma chain 1
Bo2g104970	0.0104165	5.62154	5.56955	3.74084	3.76263	AT4G12420	SKU5	Monocopper oxidase-like protein SKU5
Bo2g105250	0.0186974	6.8928	6.62306	8.24856	8.07654	AT4G12290		copper amine oxidase family protein
Bo2g110350	0.00459671	1.0257	1.27336	3.51048	3.3199	AT4G10380	NIP5;1	putative aquaporin NIP5-1
Bo2g110390	0.000709823	6.93572	6.98995	5.27036	5.3062	AT4G10340	LHCB5	chlorophyll a-b binding protein CP26
Bo2g116470	0.000315048	2.17665	2.12393	3.66067	3.67588
Bo2g120470	0.0134275	7.19653	7.37662	6.54148	6.75099	AT5G43750	NDH18	NAD(P)H dehydrogenase 18
Bo2g120700	0.00932612	2.60437	2.88947	3.42295	3.58548
Bo2g121180	0.00284689	5.60398	5.63344	4.63899	4.52597	AT1G31120	KUP10	K+ uptake permease 10
Bo2g124560	0.00502477	6.19749	6.20315	4.87699	4.86023	AT5G44680		DNA-3-methyladenine glycosylase I
Bo2g127110	0.0103973	7.35809	7.37565	6.61689	6.38047	AT5G45380	DUR3	solute:sodium symporter
Bo2g127510	0.000630917	7.28962	7.38103	6.16594	6.37746	AT5G45930	CHLI2	magnesium chelatase subunit I
Bo2g127560	0.00154919	6.00379	5.79343	3.987	3.99704	AT5G45950		GDSL esterase/lipase
Bo2g131620	0.000187512	1.18282	0.936372	2.78877	2.54598
Bo2g132470	0.018123	1.97458	2.08143	-1.76885	-1.64278	AT5G47550		cysteine proteinase inhibitor 5
Bo2g134490	0.000171875	3.15794	3.61395	0.742956	1.01073	AT2G01670	NUDT17	nudix hydrolase 17
Bo2g136340	0.0213977	4.50905	4.79003	3.4831	3.69929	AT2G02500	ISPD	2-C-methyl-D-erythritol 4-phosphate cytidylyltransferase
Bo2g136950	0.0181619	3.40725	3.36535	2.56976	2.32566	AT2G03420		hypothetical protein
Bo2g136970	0.0121306	3.23419	3.20872	4.27424	4.286	AT2G03450	PAP9	putative inactive purple acid phosphatase 9
Bo2g144900	0.0103103	11.6242	11.7568	9.022	9.23078	AT3G27690	LHCB2.3	photosystem II light harvesting complex protein 2.3
Bo2g146260	0.000420349	-1.21929	-0.768983	1.12677	1.20865	AT3G28220		TRAF-like family protein
Bo2g146410	0.031112	5.63246	5.71535	6.44753	6.59163	AT3G28740	CYP81D1	cytochrome P450 CYP81D11
Bo2g147930	0.00966541	4.50948	4.73275	3.419	3.36194	AT3G29240		hypothetical protein
Bo2g148020	3.72051e-05	7.51184	7.37175	9.30167	9.16941	AT3G29320		glycosyl transferase, family 35 protein
Bo2g149970	0.00115619	2.20794	2.2075	-3.28703	-2.46622	AT5G48480		Lactoylglutathione lyase / glyoxalase I-like protein
Bo2g150130	6.3463e-05	0.365594	0.474528	3.28203	2.8335
Bo2g151840	0.0265027	3.64905	3.8276	2.27461	2.0735	AT5G28840	GME	GDP-mannose 3,5-epimerase
Bo2g151850	0.00947392	5.08786	5.33938	3.53327	3.45564	AT5G28770	BZO2H3	bZIP transcription factor-like protein
Bo2g152940	0.000773309	-0.383268	-0.485069	2.1633	2.48999	AT5G28490	LSH1	hypothetical protein
Bo2g155520	0.013857	4.60773	4.47854	5.75106	5.85788	AT5G27930		putative protein phosphatase 2C 73
Bo2g156140	0.000108944	6.38192	6.6965	4.34832	4.42277
Bo2g158650	0.00216465	8.37391	8.42002	5.81594	5.96292	AT5G25460		hypothetical protein
Bo2g161000	0.000862701	6.23966	6.16511	4.31304	4.31548	AT5G23210	SCPL34	carboxypeptidase D
Bo2g161390	0.0316368	5.27175	5.26064	5.80946	5.8838	AT5G61190		putative endonuclease or glycosyl hydrolase with C2H2-type zinc finger domain
Bo2g162870	0.000210216	5.61637	5.78728	4.84559	5.00608	AT5G62140		hypothetical protein
Bo2g162920	0.0309208	3.73224	3.40784	4.92992	5.13191	AT5G62165	AGL42	protein agamous-like 42
Bo2g165890	0.00352547	3.59214	3.99182	-0.00373955	-0.386287	AT5G63800	MUM2	beta-galactosidase 6
Bo2g166150	0.0315486	2.42623	2.53463	3.63188	3.44422	AT5G64290	DIT2.1	dicarboxylate transport 2.1
Bo2g166240	0.00565861	2.44856	2.34985	4.99782	5.16621	AT5G64430		octicosapeptide/Phox/Bem1p domain-containing protein
Bo2g166400	0.0440877	6.12919	6.54382	3.88039	4.72285	AT5G64770	RGF9	hypothetical protein
Bo2g167680	0.0260764	5.37324	5.51147	4.65437	4.75962	AT5G66510	GAMMACA3	gamma carbonic anhydrase 3
Bo2g167690	0.00139935	10.7688	10.8651	9.66624	9.74206	AT5G66570	PSBO1	oxygen-evolving enhancer protein 1-1
Bo2g168020	0.00127737	3.40269	3.91424	-2.0741	-1.58626	AT5G67420	LBD37	LOB domain-containing protein 37
Bo3g001130	0.0436459	3.62188	3.57593	2.76176	2.56474
Bo3g001270	0.00625158	5.95711	6.13885	6.78101	6.97432	AT5G01750		LURP-one-related 15 protein
Bo3g001410	0.00119157	2.43869	2.20785	4.50263	4.4362	AT5G01520		RING/U-box domain-containing protein
Bo3g001960	1.74614e-05	2.98051	3.07447	5.54822	5.69176	AT5G02580		hypothetical protein
Bo3g002040	0.0481176	4.19346	4.37655	-2.38758	-2.01386	AT5G02760		putative protein phosphatase 2C 67
Bo3g002990	0.00124353	5.40783	5.42466	4.61318	4.70973	AT5G04850	VPS60.2	charged multivesicular body protein 5
Bo3g003030	0.00115671	5.28561	5.27307	4.45081	4.47888	AT5G04900	NOL	chlorophyll(ide) b reductase NOL
Bo3g003480	0.00181577	7.16046	7.20173	6.00235	5.9677	AT5G05740	EGY2	ethylene-dependent gravitropism-deficient and yellow-green-like 2 protein
Bo3g003830	0.00257624	-1.09778	-0.991484	1.47758	1.78919	AT5G06280		hypothetical protein
Bo3g004230	0.0009475	2.29582	2.21454	-1.38331	-1.1814
Bo3g004620	0.0203002	3.95243	3.83415	5.16284	5.02224	AT5G07920	DGK1	diacylglycerol kinase1
Bo3g004650	0.0150125	7.56061	7.59913	5.77393	5.90934	AT5G08050		hypothetical protein
Bo3g004810	0.0218459	5.37527	5.44361	4.0045	4.00325	AT5G08280	HEMC	Porphobilinogen deaminase
Bo3g004850	0.00713135	5.17113	5.29852	3.66041	3.76717	AT5G08330		transcription factor TCP21
Bo3g005220	0.000186262	7.17109	7.27965	5.47245	5.68721	AT5G09650	PPa6	soluble inorganic pyrophosphatase 1
Bo3g005480	0.0187257	5.74706	5.76038	4.71896	4.82671	AT5G10160		3R-hydroxymyristoyl ACP dehydrase
Bo3g005550	0.0319438	5.65514	5.43582	6.92419	6.55334	AT5G10370		helicase , IBR and zinc finger protein domain-containing protein
Bo3g006870	0.00137406	5.53625	5.64414	4.5426	4.54887	AT5G11060	KNAT4	homeobox protein knotted-1-like 4
Bo3g006980	0.000110688	-0.0764773	0.143725	2.73365	2.84096
Bo3g007040	0.0488445	4.75299	4.64918	4.04943	4.14231	AT5G11480		putative GTP-binding protein
Bo3g007320	0.00726194	6.2623	6.25212	5.35133	5.30463	AT5G11880		diaminopimelate decarboxylase 2
Bo3g007360	0.0123675	1.27788	0.876309	3.29472	3.27444	AT5G11930		glutaredoxin-C10
Bo3g007580	0.00679981	0.33483	0.43989	3.44448	3.03867
Bo3g009000	0.00906286	7.2695	7.32381	6.13435	6.26765	AT5G13120	CYP20-2	Peptidyl-prolyl cis-trans isomerase CYP20-2
Bo3g009140	0.0221479	6.72008	6.81721	5.98077	5.83935	AT5G13380		auxin-responsive GH3 family protein
Bo3g009280	0.0294335	9.82926	9.75735	8.38597	7.93583	AT5G13630	GUN5	magnesium chelatase subunit H
Bo3g009310	4.20229e-07	6.32066	6.41692	4.3544	4.49537	AT5G13710	SMT1	cycloartenol-c-24-methyltransferase
Bo3g009570	0.0424817	5.3259	5.26846	4.45751	4.4385	AT5G14040	PHT3;1	phosphate transporter 3;1
Bo3g009580	0.00302203	6.66118	6.74683	5.19788	5.14143	AT5G14060	CARAB-AK-LYS	aspartokinase 2
Bo3g009870	0.00456767	5.14627	5.22576	4.76381	4.74282	AT5G14590		isocitrate dehydrogenase
Bo3g009960	0.00934323	6.92416	7.04038	5.71002	5.81708	AT5G14910		heavy metal transport/detoxification domain-containing protein
Bo3g010820	0.00234957	5.01184	4.97582	3.64402	3.75983	AT5G16000	NIK1	NSP-interacting kinase 1
Bo3g010840	0.00020017	6.83167	6.88422	3.97236	4.09509	AT5G16030		hypothetical protein
Bo3g010860	0.00933221	2.7227	2.71939	3.84567	3.65867	AT5G16110		hypothetical protein
Bo3g010880	0.000180041	6.63238	6.67631	5.20447	5.1096	AT5G16150	PGLCT	Plastidic glucose transporter 4
Bo3g012000	0.00347228	3.34925	3.34017	4.3684	4.4218	AT5G16380		hypothetical protein
Bo3g012420	0.045647	1.07085	0.865437	-2.31681	-2.26453	AT5G17160		hypothetical protein
Bo3g012980	0.0479142	1.73887	1.60716	4.36546	4.61135	AT5G18130		hypothetical protein
Bo3g013240	0.00549302	4.15633	4.52135	1.75274	1.80156	AT5G18600		monothiol glutaredoxin-S2
Bo3g013460	0.0420997	2.72845	2.63329	0.930194	1.38642	AT5G18970		AWPM-19-like protein
Bo3g013670	0.00311949	6.25942	6.31266	5.5175	5.4101	AT5G19370		rhodanese and PPIC-type PPIASE domain-containing protein
Bo3g013790	0.0132177	3.64671	3.53286	2.71566	2.72145	AT5G19750		protein Mpv17
Bo3g013890	0.000571705	7.9044	7.98588	6.99355	6.96038	AT5G19940		putative plastid-lipid-associated protein 8
Bo3g014080	0.000174713	4.3004	4.3365	5.79389	5.97233	AT5G20190		tetratricopeptide repeat domain-containing protein
Bo3g015250	4.63633e-05	10.4946	10.3776	8.24961	7.89234	AT5G20630	GER3	germin-like protein subfamily 3 member 3
Bo3g015290	0.00294033	2.37401	2.03072	4.176	4.11989	AT5G20680	TBL16	protein trichome birefringence-like 16
Bo3g015360	0.0447375	3.57731	3.40085	1.38499	1.42097	AT5G20830	SUS1	sucrose synthase 1
Bo3g015470	0.00797308	2.29645	2.13346	0.625628	0.692142	AT5G20970		heat shock family protein
Bo3g015570	0.000435721	6.4169	6.4746	5.15959	5.16478	AT5G21920	YLMG2	YGGT family protein
Bo3g016850	0.016378	6.05822	6.00398	5.10597	5.10255	AT5G22340		hypothetical protein
Bo3g016880	0.0436972	3.22041	3.52256	4.64347	4.56382	AT5G22420	FAR7	putative fatty acyl-CoA reductase 7
Bo3g017020	0.000894745	4.54146	4.25907	5.88667	5.87587	AT5G22740	CSLA02	glucomannan 4-beta-mannosyltransferase 2
Bo3g017130	1.36695e-05	4.04775	3.99003	2.3449	2.53852	AT5G22920		ring finger and CHY zinc finger domain-containing protein 1
Bo3g017650	0.0177762	3.52202	3.74667	1.51201	1.89109	AT5G59910	HTB4	histone H2B
Bo3g017920	0.03	2.99728	2.9078	3.89896	3.66971	AT5G59650		leucine-rich repeat protein kinase-like protein
Bo3g018060	0.00831261	3.77845	3.81488	4.75516	4.87573	AT5G59540		oxidoreductase, 2OG-Fe(II) oxygenase family protein
Bo3g018080	0.0140369	1.16386	1.21073	3.53107	3.68327	AT5G59530		putative 2-oxoglutarate-dependent dioxygenase
Bo3g018600	0.000473606	2.3328	2.31409	0.771989	0.694766	AT5G58560		putative phytol kinase 2
Bo3g018860	0.00253317	7.41264	7.50749	6.7699	6.77906	AT5G58260		oxidoreductase
Bo3g018970	0.0236744	3.61509	3.83317	3.0338	3.20268	AT5G58030		Transport protein particle (TRAPP) component
Bo3g019070	0.00310752	4.67248	4.62074	3.75785	3.6765	AT5G57850		branched-chain-amino-acid aminotransferase-like protein 3
Bo3g019340	0.00909262	1.66795	1.32474	-0.0995883	-0.0698804	AT5G57380	VIN3	protein VERNALIZATION INSENSITIVE 3
Bo3g019500	0.00108073	5.5624	5.42904	4.32275	4.14938	AT5G57030	LUT2	lycopene epsilon cyclase
Bo3g019620	0.0081436	5.13815	5.16879	4.52789	4.47794	AT5G56850		hypothetical protein
Bo3g019630	0.0113189	-0.635366	-0.351485	2.93305	2.59448	AT5G56840		myb-like transcription factor family protein
Bo3g019760	0.00687164	-1.42535	-1.85434	0.94065	0.910238	AT5G56650	ILL1	IAA-amino acid hydrolase ILR1-like 1
Bo3g021430	0.0365764	5.05955	5.12092	3.33669	2.89468	AT5G55620		hypothetical protein
Bo3g021540	0.0362428	2.99383	3.054	5.41227	5.40876	AT5G55450		bifunctional inhibitor/lipid-transfer protein/seed storage 2S albumin-like protein
Bo3g022140	0.0152331	4.59151	4.35183	2.28422	2.05821	AT5G54380	THE1	receptor-like protein kinase THESEUS 1
Bo3g022670	0.00407607	6.01069	6.18386	7.43172	7.59722	AT5G53420		CCT motif family protein
Bo3g022990	0.000860905	-0.288399	-0.406009	2.26224	2.0805
Bo3g023100	0.0138787	4.77198	4.6336	3.51458	3.38536
Bo3g023370	0.000232643	2.60492	2.42706	4.03114	3.93612
Bo3g023390	0.00528204	5.7761	5.88064	4.92572	4.86481	AT5G52100	crr1	putative dihydrodipicolinate reductase 3
Bo3g023610	0.0443248	2.14316	1.75747	3.03197	3.06969	AT5G51590		AT hook motif DNA-binding family protein
Bo3g023860	0.0203002	8.14249	8.11672	6.91917	6.98172	AT5G51110		transducin/WD40 domain-containing protein
Bo3g024610	0.00470476	2.40613	1.85327	-3.65388	-3.96392	AT2G30432	TCL1	protein trichomeless 1
Bo3g024650	0.000108752	1.70938	1.90339	3.46199	3.73874
Bo3g024670	0.00408842	3.7823	3.59183	2.13076	1.83461	AT2G30490	C4H	trans-cinnamate 4-monooxygenase
Bo3g024700	0.00130907	3.70904	4.19572	-1.13547	-1.08994	AT2G30520	RPT2	Root phototropism protein 2
Bo3g024720	0.0187012	2.57974	2.90758	-0.767458	-0.389589	AT2G30540		monothiol glutaredoxin-S9
Bo3g025110	0.015448	-0.101806	0.417922	2.91443	3.15337	AT2G31230	ERF15	ethylene-responsive transcription factor 15
Bo3g026700	6.03422e-06	4.71307	4.7898	3.33483	3.36849	AT2G32500		Stress responsive alpha-beta barrel domain protein
Bo3g026790	0.020392	5.12274	4.9964	4.60833	4.42954	AT2G32730		26S proteasome regulatory subunit N2
Bo3g027570	0.00252485	4.52151	4.73135	2.4517	2.36782	AT2G34070	TBL37	trichome birefringence-like 37 protein
Bo3g027720	0.00806003	3.58718	3.62915	-0.915694	-0.256597	AT2G34360		MATE efflux family protein
Bo3g027740	0.0108843	13.0243	13.2388	10.8931	10.9845	AT2G34430	LHB1B1	light-harvesting complex II chlorophyll a/b binding protein 1
Bo3g028080	0.00278716	2.18678	2.39797	3.33303	3.61063
Bo3g028210	0.0245878	4.33812	4.28763	3.25845	2.90589	AT2G35190	NPSN11	Novel plant SNARE 11
Bo3g028440	0.029709	2.50308	3.1839	4.70131	4.80027
Bo3g028600	0.0146273	4.23555	3.9346	5.38722	5.30204	AT2G35860	FLA16	fasciclin-like arabinogalactan protein 16
Bo3g029920	0.0451151	2.65404	2.6154	-1.04166	-0.883039	AT2G36120	DOT1	glycine-rich protein
Bo3g030310	0.0230391	0.894528	0.654912	2.29249	1.99687	AT2G36800	DOGT1	cytokinin-O-glucosyltransferase 3
Bo3g031670	0.0432197	0.770047	-0.0404918	3.14579	3.16272	AT2G37300		hypothetical protein
Bo3g032130	0.00741865	4.63891	4.81624	3.76484	3.87575	AT2G38025		cysteine proteinase-like protein
Bo3g032190	0.0104584	4.31564	4.41138	3.03032	2.80048	AT2G38120	AUX1	auxin transporter protein 1
Bo3g032500	0.0041528	2.00445	2.27566	4.0701	4.08778	AT2G38470	WRKY33	putative WRKY transcription factor 33
Bo3g032610	0.0038262	3.57177	3.62245	4.80482	4.6861	AT2G38610		RNA-binding KH domain-containing protein
Bo3g032820	0.0151853	3.3569	3.49863	4.39322	4.55242	AT2G38800		calmodulin-binding protein-like protein
Bo3g034100	0.00243922	3.8689	3.64119	5.24288	5.2227	AT2G39050		hydroxyproline-rich glycoprotein-like protein
Bo3g034160	0.00078288	-1.3873	-1.11663	2.91944	2.91149
Bo3g034240	0.0217995	4.13649	3.98316	3.25637	3.16674	AT2G39290	PGP1	phosphatidylglycerolphosphate synthase 1
Bo3g034270	0.00632871	2.55748	2.54001	3.19973	3.36749
Bo3g034420	0.0195862	12.0363	12.07	10.9626	10.8273	AT2G39730	RCA	ribulose bisphosphate carboxylase/oxygenase activase
Bo3g035060	0.0259329	4.55077	4.94926	-2.84869	-2.35339	AT2G40610	EXPA8	expansin A8
Bo3g035140	0.00619518	-0.380542	-0.553262	2.29178	2.52648	AT2G40750	WRKY54	WRKY DNA-binding protein 54
Bo3g035210	0.0149195	4.97162	4.84885	5.81254	5.69219	AT2G40830	RHC1A	ubiquitin-protein ligase RNF115/126
Bo3g035250	0.0416716	4.97438	4.98731	4.31493	4.2943	AT2G40890	CYP98A3	cytochrome P450 98A3
Bo3g035450	0.00557547	1.59363	1.54938	-0.60351	-0.0542631	AT2G41200		hypothetical protein
Bo3g035690	0.012165	6.78796	6.83682	7.55744	7.53335	AT2G41530	SFGH	S-formylglutathione hydrolase
Bo3g035770	0.00136904	3.09234	3.10235	4.78781	4.62588	AT2G41710		AP2-like ethylene-responsive transcription factor
Bo3g035850	0.0482675	2.31007	1.89878	3.42412	3.35245	AT2G41940	ZFP8	zinc finger protein 8
Bo3g036010	0.00298198	3.5785	3.18402	-0.429087	-0.559063
Bo3g036160	0.000346318	1.04495	1.37702	3.78163	3.87649	AT2G42610	LSH10	hypothetical protein
Bo3g036220	0.0208378	2.96108	2.50844	-1.79293	-2.52373	AT2G42870	PAR1	phy rapidly regulated 1
Bo3g036300	0.0265934	5.35769	5.24211	4.18022	4.25573	AT2G43010	PIF4	transcription factor PIF4
Bo3g036630	0.00569149	5.18706	5.22564	1.82058	0.874804	AT2G43520	TI2	defensin-like protein 193
Bo3g037370	0.00321721	2.13651	1.96798	-0.334009	-0.253719	AT2G44740	CYCP4;1	cyclin-U4-1
Bo3g037620	0.00320853	10.0131	9.80598	7.70928	7.5392	AT2G45180		protease inhibitor/seed storage/lipid transfer protein (LTP) family protein
Bo3g037630	0.00122993	2.44212	2.12393	-0.872754	-1.68623	AT2G45190	AFO	axial regulator YABBY 1
Bo3g038990	0.00855263	5.54892	5.64619	4.62738	4.69294	AT2G45790	PMM	phosphomannomutase
Bo3g039170	0.00220295	6.08267	6.01772	3.09963	3.0052	AT2G46330	AGP16	arabinogalactan protein 16
Bo3g039860	0.000473223	2.19199	2.33471	3.67356	3.83055	AT2G29950	ELF4-L1	protein ELF4-like 1
Bo3g040480	0.00247445	4.28698	4.39491	3.22681	3.12901	AT2G27500		glucan endo-1,3-beta-glucosidase 14
Bo3g041950	0.0079581	7.55551	7.53816	6.64463	6.60351	AT2G24820	TIC55-II	translocon at the inner envelope membrane of chloroplasts 55-II
Bo3g042290	1.10003e-05	4.02867	4.06754	2.10305	2.34065
Bo3g042620	0.00684138	5.8147	5.94696	5.02821	4.93536	AT5G50000		protein kinase
Bo3g044210	0.00107297	3.4579	3.37809	1.5985	1.86057	AT4G09460	MYB6	transcription repressor MYB6
Bo3g044330	0.0449863	1.56015	1.86301	3.426	3.07257
Bo3g044360	0.0134027	10.0127	9.94287	8.27031	8.38098	AT4G09650	ATPD	F-type H+-transporting ATPase subunit delta
Bo3g044380	0.0140685	4.6511	4.81283	3.88724	4.05412	AT4G09720	RABG3A	RAB GTPase homolog G3A
Bo3g044630	0.000422808	5.77281	5.92301	4.3103	4.40422	AT4G10300		cupin domain-containing protein
Bo3g044670	0.00727754	7.60996	7.87984	6.71053	6.70237	AT4G10340	LHCB5	chlorophyll a-b binding protein CP26
Bo3g045160	0.00456955	6.35338	6.47025	5.52518	5.63668	AT4G11150	TUF	V-type proton ATPase subunit E1
Bo3g045510	0.0112853	7.68113	7.8666	7.05781	7.03865	AT4G11960	PGRL1B	PGR5-like protein 1B
Bo3g045700	0.000365562	5.6223	5.49357	2.37784	2.28925	AT4G12420	SKU5	Monocopper oxidase-like protein SKU5
Bo3g047070	2.34142e-05	9.35943	9.44217	6.95073	6.91633	AT4G09010	APX4	ascorbate peroxidase 4
Bo3g048420	0.000855518	9.96968	9.99029	9.01596	8.90581	AT4G04640	ATPC1	ATP synthase gamma chain 1
Bo3g051010	0.0345353	3.46855	3.48433	-2.20401	-1.59108
Bo3g052180	0.0143346	4.85637	5.00783	5.48063	5.46759	AT4G02880		hypothetical protein
Bo3g052870	0.000146621	4.92192	4.9265	3.89809	3.92419	AT4G01995		hypothetical protein
Bo3g052980	0.0291968	6.31183	6.39723	5.68693	5.81113	AT4G01900	GLB1	GLNB1-like protein
Bo3g053240	0.000716968	4.9562	4.65207	6.78763	6.71949	AT4G01410		late embryogenesis abundant hydroxyproline-rich glycoprotein
Bo3g054420	0.0039984	7.60575	7.52753	6.4666	6.14432	AT4G01050	TROL	thylakoid rhodanese-like protein
Bo3g054500	0.000843795	8.07352	8.25394	6.8339	6.97639	AT4G01150		hypothetical protein
Bo3g054810	9.96539e-05	4.22166	4.25583	5.3969	5.36621	AT4G00355		hypothetical protein
Bo3g058490	0.0264862	5.05653	5.28309	3.99883	4.27383	AT3G04630	WDL1	WVD2-like 1
Bo3g058500	0.00280202	5.36981	5.33998	4.28268	4.05042	AT3G04650		FAD/NAD(P)-binding oxidoreductase domain-containing protein
Bo3g058600	0.0361877	3.02903	2.80863	1.92392	1.83257	AT3G04810	NEK2	serine/threonine-protein kinase Nek2
Bo3g058680	0.00911503	7.63187	7.68583	6.99115	6.99306	AT3G04910	WNK1	serine/threonine-protein kinase WNK1
Bo3g058850	0.0468515	3.58573	3.88044	3.22536	3.46405	AT3G05230		Signal peptidase complex subunit 3A
Bo3g058900	0.000128532	2.89681	3.1372	3.94546	4.0808	AT3G05290	PNC1	peroxisomal adenine nucleotide carrier 1
Bo3g059040	0.00827627	4.54489	4.75124	3.30082	3.31258	AT3G05625		tetratricopeptide repeat-containing protein
Bo3g060160	2.29835e-05	2.33452	2.49522	6.59413	6.24384	AT3G05690	NF-YA2	nuclear transcription factor Y subunit A-2
Bo3g060260	0.00869541	6.02179	5.98134	4.53245	4.50942	AT3G05910		Pectin lyase-like protein
Bo3g060430	0.0250011	2.48216	2.30285	-0.371887	0.164187
Bo3g060810	0.000218447	2.8003	2.51164	-0.905284	-1.04027	AT3G06770		polygalacturonase-like protein
Bo3g061110	0.0428811	3.04016	3.09111	3.51157	3.52741	AT3G07170		Sterile alpha motif (SAM) domain-containing protein
Bo3g061180	0.0144503	3.85002	3.91967	4.97901	5.11064	AT3G07360	PUB9	U-box domain-containing protein 9
Bo3g062370	0.0480244	-2.29931	-2.79087	2.94261	3.30298	AT3G08860	PYD4	PYRIMIDINE 4
Bo3g062520	0.0389177	2.90447	2.58634	0.979982	0.794325	AT3G08600		hypothetical protein
Bo3g062800	0.0286131	5.23869	5.24341	4.57579	4.48591	AT3G10660	CPK2	calmodulin-domain protein kinase cdpk isoform 2
Bo3g064370	0.0421105	8.58611	8.57609	7.50478	7.3637	AT3G11630		2-Cys peroxiredoxin BAS1
Bo3g064490	0.00299114	7.50493	7.6191	6.31421	6.35392
Bo3g064540	0.000991522	5.38966	5.39878	3.71161	3.70702	AT3G11780		MD-2-related lipid recognition domain-containing protein
Bo3g065130	0.000785606	9.91013	10.0622	8.71617	8.61982	AT3G12780	PGK1	phosphoglycerate kinase 1
Bo3g065140	0.00330877	5.65888	5.78708	4.73698	4.80657	AT3G12800	SDRB	peroxisomal 2,4-dienoyl-CoA reductase
Bo3g065290	0.00993078	2.26775	2.33444	3.17423	3.14286	AT3G13040		myb-like HTH transcriptional regulator family protein
Bo3g065320	0.0333754	5.00324	4.97719	4.29181	4.25291	AT3G13070		CBS domain and transporter associated domain-containing protein
Bo3g065340	0.0132622	6.7046	6.66734	5.87619	5.77962	AT3G13120		30S ribosomal protein S10
Bo3g065740	0.0451963	4.59336	4.76764	3.69328	3.6878	AT3G13800		metallo-beta-lactamase family protein
Bo3g065900	0.00205126	4.39916	4.59554	6.00818	6.19235	AT3G14150		Aldolase-type TIM barrel family protein
Bo3g066100	0.000614636	5.18476	5.08148	1.80961	1.81887	AT3G14310	PME3	pectinesterase 3
Bo3g066140	0.0152482	8.44574	8.66756	7.55521	7.31709	AT3G14415		(S)-2-hydroxy-acid oxidase
Bo3g066640	0.000223083	5.09172	4.78757	-0.203363	-0.834105
Bo3g066710	0.0432355	3.64179	3.73957	5.20698	5.41845	AT3G15210	ERF4	ethylene-responsive transcription factor 4
Bo3g066910	0.0486946	4.15835	4.19851	2.69151	2.90078	AT3G15540	IAA19	auxin-responsive protein IAA19
Bo3g068040	0.0066346	3.21436	3.34037	1.02438	1.18505	AT3G15830		phosphatidic acid phosphatase-related protein
Bo3g068180	0.0462895	7.36012	7.29336	6.2893	6.28083	AT3G16000	MFP1	MAR-binding filament-like protein 1
Bo3g068310	0.00136233	7.07915	6.97707	0.296653	-0.400631	AT3G16240	DELTA-TIP	aquaporin TIP2-1
Bo3g068470	0.0275097	8.57788	8.55422	9.54966	9.7889	AT3G16640	TCTP	translationally-controlled tumor protein-like protein
Bo3g068510	0.00283334	-0.765639	-0.972748	1.54693	2.01646	AT3G16770	EBP	ethylene-responsive transcription factor RAP2-3
Bo3g068570	0.0270278	4.64271	4.54326	3.39407	3.38195	AT3G16950	LPD1	lipoamide dehydrogenase 1
Bo3g068610	0.00283763	3.95362	3.86982	1.4087	1.55944	AT3G17020		universal stress protein (USP) family protein
Bo3g068650	0.0233175	2.4186	2.30277	3.20797	3.06482	AT3G17090		putative protein phosphatase 2C 42
Bo3g070270	0.00135974	3.60105	3.61225	4.88685	5.08648	AT3G17820	GLN1.3	glutamine synthetase cytosolic isozyme 1-3
Bo3g071400	0.00473186	4.77146	4.62348	3.46394	3.28998	AT3G18050		hypothetical protein
Bo3g072000	0.0105938	1.54944	1.04604	2.69558	2.30391
Bo3g073040	0.0301448	7.98992	8.01085	7.24658	7.1177	AT3G19170	PREP1	Presequence protease 1
Bo3g076320	0.0086432	9.76691	9.71569	8.17107	8.23431	AT3G21055	PSBTN	photosystem II subunit T
Bo3g077360	0.00747226	1.76473	1.76505	2.47624	2.67761	AT3G21140		Pyridoxamine 5'-phosphate oxidase family protein
Bo3g083140	0.0145995	6.63516	6.54355	5.47531	5.334
Bo3g083290	0.0283037	6.90878	6.96555	6.48695	6.41467	AT3G24503	ALDH2C4	aldehyde dehydrogenase 2C4
Bo3g083660	0.0484813	2.94971	2.78999	3.94331	4.01594	AT3G24660	TMKL1	putative kinase-like protein TMKL1
Bo3g083700	0.00563628	3.23833	3.1289	4.57145	4.72948	AT3G24770	CLE41	protein CLAVATA3/ESR-related 41
Bo3g083720	0.00754271	2.03981	2.00704	3.41177	3.59025	AT3G24810	ICK3	cyclin-dependent kinase inhibitor 5
Bo3g084290	0.00372045	5.5451	5.40534	4.75933	4.69515	AT2G04530	CPZ	Ribonuclease Z
Bo3g085520	0.00615299	8.01844	7.96934	7.16851	6.98348	AT2G04842	EMB2761	putative threonyl-tRNA synthetase, putative / threonine--tRNA ligase
Bo3g085600	0.00717066	11.6898	11.686	9.08997	9.08674	AT2G05100	LHCB2.1	photosystem II light harvesting complex protein 2.1
Bo3g087000	0.0310024	5.51128	5.41216	6.64693	6.69084
Bo3g087060	0.00991984	4.44023	4.46671	5.21403	5.3298
Bo3g088390	0.0365155	6.1918	6.11348	6.47915	6.41427	AT2G14740	VSR3	vacuolar-sorting receptor 3
Bo3g090140	0.0226112	-0.59764	-0.787428	1.36959	0.921034
Bo3g090180	0.000994602	4.15433	4.27027	3.53303	3.52837	AT2G16370	THY-1	thymidylate synthase
Bo3g091350	0.0114436	4.40425	4.41248	2.73646	2.94444	AT2G16430	PAP10	purple acid phosphatase 10
Bo3g091730	0.0146858	0.251108	0.317581	1.89324	2.27306
Bo3g091770	0.0405952	2.48379	2.44835	2.88077	2.91583	AT2G16900		phospholipase-like protein
Bo3g092370	0.0316092	5.46263	5.6127	4.95904	5.12319	AT2G17340		hypothetical protein
Bo3g093660	0.00134477	1.57559	1.83849	4.4332	4.44984	AT2G17710		hypothetical protein
Bo3g096450	0.0387426	4.56866	4.59012	3.6264	3.36168	AT5G67500	VDAC2	voltage dependent anion channel 2
Bo3g097580	0.0007338	5.21935	5.13579	2.61069	2.42011	AT5G65890	ACR1	ACT domain repeat 1
Bo3g099150	0.0237121	3.90071	3.77654	4.52068	4.53107	AT5G65490		hypothetical protein
Bo3g099460	2.55985e-05	-0.0380016	-0.202266	2.73374	2.56913	AT5G65170		VQ motif-containing protein
Bo3g100490	0.00208582	4.72512	4.78839	3.26461	2.9974	AT5G65110	ACX2	acyl-coenzyme A oxidase 2
Bo3g100510	0.0145697	2.42373	2.48123	0.446697	0.482182	AT5G65090	BST1	inositol-1,4,5 triphosphate 5-phosphatase-like protein
Bo3g100810	0.0284376	1.63962	1.92351	-3.65191	-3.77767	AT5G64870		Flotillin-like protein 3
Bo3g100890	0.00391893	7.1376	7.31242	4.23158	4.67198	AT5G64770	RGF9	hypothetical protein
Bo3g101070	0.0186041	1.49292	1.43596	3.63137	3.54534	AT5G64640		Putative pectinesterase/pectinesterase inhibitor 64
Bo3g101180	0.00213872	5.05421	4.95744	3.10706	2.71589	AT5G64570	XYL4	beta-D-xylosidase 4
Bo3g101270	0.000169533	6.67143	6.7787	5.82025	5.89553	AT5G64460		phosphoglycerate mutase-like protein
Bo3g101310	0.000539808	4.96279	4.71393	6.06545	5.99516	AT5G64430		octicosapeptide/Phox/Bem1p domain-containing protein
Bo3g101440	3.19477e-05	6.24198	6.44674	5.11339	5.1517	AT5G64300	GCH	GTP cyclohydrolase-2
Bo3g101450	0.00610672	7.5311	7.33324	5.87409	5.65232	AT5G64290	DIT2.1	dicarboxylate transport 2.1
Bo3g101580	0.0128147	3.47758	3.53621	2.55892	2.72905	AT5G64150		RNA methyltransferase family protein
Bo3g102750	0.000273493	10.396	10.6294	8.76936	8.77073	AT5G64040	PSAN	photosystem I reaction center subunit N
Bo3g102820	0.0010362	5.31349	5.3119	4.36273	4.48252	AT5G63980	SAL1	inositol polyphosphate 1-phosphatase
Bo3g102940	0.00734167	5.03109	5.03479	5.61287	5.64534	AT5G63910	FCLY	prenylcysteine oxidase
Bo3g102980	0.0205192	6.10288	6.2331	5.57678	5.66511	AT5G63890	HDH	Histidinol dehydrogenase
Bo3g103050	0.0151411	6.95737	6.81781	5.30566	5.12944	AT5G63810	BGAL10	beta-galactosidase 10
Bo3g103060	0.0152497	1.97186	1.91923	-0.165201	0.0683982	AT5G63800	MUM2	beta-galactosidase 6
Bo3g103070	0.0201398	4.53033	4.54494	3.97631	3.76447	AT5G63780	SHA1	RING/FYVE/PHD zinc finger-containing protein
Bo3g103320	0.0277958	4.61311	4.33696	5.74103	5.79315	AT5G63530	FP3	farnesylated protein 3
Bo3g103600	0.0444718	7.31296	7.31241	5.25501	5.38745	AT5G63310	NDPK2	nucleoside diphosphate kinase II
Bo3g107120	0.00175206	7.17787	7.33829	6.51672	6.49276	AT5G62790	DXR	1-deoxy-D-xylulose 5-phosphate reductoisomerase
Bo3g107220	0.000306517	6.35638	6.34795	4.07668	3.88817	AT5G62720		HPP integral membrane domain-containing protein
Bo3g107370	0.0145851	4.02825	4.03031	4.8574	4.7984	AT5G62620		putative beta-1,3-galactosyltransferase 19
Bo3g107600	0.00230606	2.13284	1.97955	3.4049	3.40224	AT5G62470	MYB96	myb domain protein 96
Bo3g109300	0.00497288	3.26966	3.37433	5.1089	5.28124
Bo3g109700	0.000377267	6.05049	5.81904	3.35023	3.09176	AT3G49260	iqd21	protein IQ-domain 21
Bo3g111110	0.0183398	4.57826	4.54601	5.02722	5.04668	AT3G48760		putative S-acyltransferase
Bo3g113400	0.00283652	4.96282	4.75493	2.54029	2.72957	AT3G48460		GDSL esterase/lipase
Bo3g113850	0.00632492	5.72576	5.81311	4.60441	4.60641	AT3G47860	CHL	chloroplastic lipocalin
Bo3g117280	0.00358734	5.93548	6.14364	5.19936	5.31238
Bo3g120730	0.00482844	5.46878	5.51081	3.68176	3.57627	AT3G45010	scpl48	carboxypeptidase
Bo3g121960	0.0251913	6.72691	6.74407	5.86968	5.91796	AT3G44620		protein-tyrosine phosphatase
Bo3g127520	0.0104098	4.8333	5.0217	3.82896	3.99488	AT3G43810	CAM7	calmodulin 7
Bo3g127590	0.0116542	3.44449	3.42925	2.30757	2.28689
Bo3g132800	0.0084351	3.36522	3.40676	2.58046	2.47943	AT3G46650		UDP-glycosyltransferase-like protein
Bo3g134130	0.00254221	6.41063	6.27044	7.2941	7.30563	AT3G47010		beta-D-glucan exohydrolase - like protein
Bo3g134510	0.000100137	12.5343	12.667	10.4569	10.3187	AT3G47470	LHCA4	chlorophyll a-b binding protein 4
Bo3g134680	0.000722739	5.41257	5.54515	3.26134	3.3912
Bo3g136970	0.0245588	5.6716	5.60058	5.05964	5.05203	AT3G47930	GLDH	L-galactono-1,4-lactone dehydrogenase
Bo3g140250	0.0101525	3.53811	3.50275	2.60697	2.86245	AT1G24360		3-oxoacyl-[acyl-carrier-protein] reductase
Bo3g141280	0.017788	2.57078	2.19686	4.06091	3.94565	AT1G24330		U-box domain-containing protein 6
Bo3g144150	0.00353852	2.8166	2.76614	0.958604	1.3854	AT1G29520		AWPM19-like protein
Bo3g145200	0.00519984	5.25762	5.79734	-0.21969	-0.533816	AT1G29660		GDSL esterase/lipase
Bo3g145210	0.000957788	8.08793	8.05225	5.4072	5.60389	AT1G29670		GDSL esterase/lipase
Bo3g146480	0.00057185	13.2866	13.4197	10.8422	10.862	AT1G29930	CAB1	chlorophyll a-b binding protein 1
Bo3g148990	0.000146669	9.60275	9.7056	7.77026	7.82407	AT1G30380	PSAK	photosystem I reaction center subunit psaK
Bo3g149170	0.00225604	6.89088	6.90136	6.42963	6.45544	AT4G14230		CBS domain-containing protein with a domain of unknown function (DUF21)
Bo3g149210	5.97182e-05	4.05946	4.20981	2.43879	2.44286	AT4G14210	PDS3	phytoene dehydrogenase
Bo3g149240	0.0209407	-2.27054	-2.35065	1.91933	1.93841
Bo3g149290	0.0335031	5.18487	5.05571	4.3218	4.45212
Bo3g151140	0.0259895	6.66319	6.73656	5.90817	5.87925	AT4G39460	SAMC1	S-adenosylmethionine carrier 1
Bo3g152630	0.0313398	3.86645	3.5959	4.95145	4.89296	AT4G39840		hypothetical protein
Bo3g152820	0.00365024	6.54278	6.6547	4.73467	4.583	AT4G39970		haloacid dehalogenase-like hydrolase family protein
Bo3g152950	0.00734897	4.3858	3.84409	1.02023	0.646172	AT4G40090	AGP3	arabinogalactan protein 3
Bo3g152960	0.0075783	2.46489	2.44689	0.879163	0.808011
Bo3g153100	0.0221218	10.0562	10.148	9.48821	9.35083	AT4G37930	SHM1	glycine hydroxymethyltransferase
Bo3g153960	0.000347302	5.86221	5.78647	6.34782	6.21582	AT4G36690	ATU2AF65A	Splicing factor U2af large subunit A
Bo3g155370	0.0129127	5.69858	5.68151	6.48375	6.72319	AT4G23630	BTI1	reticulon-like protein B1
Bo3g156840	0.016443	0.950972	1.30575	3.83352	3.94046	AT4G36040		chaperone protein dnaJ 11
Bo3g160920	4.13052e-05	6.33889	6.30142	4.92909	4.78923
Bo3g162200	0.00931753	3.43954	3.46134	4.06101	4.22206
Bo3g162860	0.00027001	4.45086	4.35303	3.61742	3.60574	AT4G20960		diaminohydroxyphosphoribosylaminopyrimidine deaminase / 5-amino-6-(5-phosphoribosylamino)uracil reductase
Bo3g165610	0.0402519	4.2093	4.26645	4.76264	4.78887	AT4G22740		glycine-rich protein
Bo3g165710	0.00847259	4.36381	4.41543	3.1841	3.30876	AT4G22950	AGL19	agamous-like MADS-box protein AGL19
Bo3g166970	0.000186646	7.33465	7.30935	5.77655	5.68941	AT4G35250		Rossmann-fold NAD(P)-binding domain-containing protein
Bo3g169130	0.034248	5.45422	5.40366	4.7121	4.67023	AT4G34120	LEJ1	cystathionine beta-synthase domain-containing protein
Bo3g170630	0.0496071	4.11645	4.31569	2.49322	2.78619	AT4G33580	BCA5	beta carbonic anhydrase 5
Bo3g170640	0.000415272	3.12033	3.29205	4.54811	4.49427	AT4G33565		RING-finger domain-containing protein
Bo3g170730	3.48665e-05	3.69333	3.88283	0.549003	0.653186	AT4G33420		peroxidase
Bo3g172380	0.00109464	6.19229	6.19118	5.20979	5.28784	AT4G32520	SHM3	serine hydroxymethyltransferase 3
Bo3g173760	0.0351449	0.591732	0.281518	1.86691	2.04996
Bo3g175030	0.000281956	1.58735	1.23309	-3.59927	-3.5182	AT4G31290		chaC-like protein
Bo3g175240	0.047509	4.61366	4.5926	5.36524	5.53093	AT4G30996		hypothetical protein
Bo3g175310	0.0025037	7.52082	7.58656	6.21732	6.07934	AT4G30950	FAD6	omega-6 fatty acid desaturase
Bo3g175320	0.0360035	3.43592	3.46116	4.14968	4.24057	AT4G30935	WRKY32	WRKY DNA-binding protein 32
Bo3g175570	0.00248892	1.79055	1.57801	-2.52413	-3.12544	AT4G30420		nodulin MtN21 /EamA-like transporter family protein
Bo3g175580	0.00195689	3.95777	3.92286	2.2692	2.29821	AT4G30410		sequence-specific DNA binding transcription factor
Bo3g176080	0.0161145	3.27284	3.42854	5.23738	5.5348	AT4G29690		alkaline-phosphatase-like protein
Bo3g178390	0.00386721	5.27288	5.28103	4.00622	3.8064	AT1G50280		phototropic-responsive NPH3-like protein
Bo3g181110	3.32867e-05	10.5588	10.7093	9.28849	9.27977	AT1G52230	PSAH2	photosystem I reaction center subunit VI-2
Bo3g184470	0.0374802	4.51344	4.54707	5.07611	5.05868	AT1G54090	EXO70D2	exocyst complex component 7
Bo3g184500	0.011404	3.29942	2.98307	-1.96574	-1.31042	AT1G54120		hypothetical protein
Bo3g184900	0.00799087	3.5925	3.11519	-2.89851	-3.4883	AT1G55260		xylogen like protein 12
Bo3g185090	0.0035819	6.50264	6.42599	3.43384	3.47983
Bo3g185610	0.0252583	1.15725	0.998377	2.63694	2.46668	AT1G55790		hypothetical protein
Bo3g185860	0.0102967	4.92568	4.90778	4.58107	4.60287
Bo4g001030	0.042899	5.34409	5.41668	4.61253	4.75026
Bo4g002240	0.0119658	6.7075	6.62318	7.7715	7.60048	AT2G47890		zinc finger protein CONSTANS-LIKE 13
Bo4g005720	0.00138797	2.24217	2.29678	4.19558	4.31495
Bo4g006840	0.00319442	-1.39591	-0.485112	1.97665	2.238	AT2G46950	CYP709B2	cytochrome P450, family 709, subfamily B, polypeptide 2
Bo4g006860	0.0130831	5.968	6.01312	4.57945	4.45926	AT2G46930		pectinacetylesterase-like protein
Bo4g006880	0.020494	5.07784	5.07584	4.45363	4.43717	AT2G46900		hypothetical protein
Bo4g006940	0.000729547	8.57868	8.74492	7.10567	6.94173	AT2G46820	PSI-P	thylakoid membrane phosphoprotein
Bo4g007020	0.00494168	8.45851	8.18638	7.00731	6.9432	AT2G46720	KCS13	3-ketoacyl-CoA synthase 13
Bo4g007030	0.00108705	4.68206	4.5014	3.27279	3.44478	AT2G46710		Rho GTPase activating protein with PAK-box/P21-Rho-binding domain
Bo4g008180	0.0348182	2.19134	2.25152	3.82172	4.11505	AT2G46510	AIB	transcription factor ABA-INDUCIBLE bHLH-TYPE
Bo4g009370	0.0223646	6.59857	6.35823	4.59777	4.70834	AT2G46330	AGP16	arabinogalactan protein 16
Bo4g012630	0.00684505	1.48073	1.49827	-2.89879	-2.99644	AT2G40475		hypothetical protein
Bo4g012670	0.00376875	3.52732	3.10753	2.36331	2.01281	AT2G40540	KT2	potassium transporter 2
Bo4g012690	0.00481777	7.11592	7.32653	3.06585	2.9374	AT2G40610	EXPA8	expansin A8
Bo4g012700	0.00286561	2.55959	2.68632	0.512623	0.390057	AT2G40620		bZIP transcription factor-like protein
Bo4g012920	0.0390305	4.04547	3.979	1.45713	1.00537	AT2G41050		PQ loop repeat-containing protein
Bo4g013400	0.000591177	6.76419	6.77745	5.16187	5.14102	AT2G41680	NTRC	NADPH-dependent thioredoxin reductase 3
Bo4g014550	0.0278851	3.21721	3.14641	4.48043	4.49481
Bo4g014700	0.00246532	4.32414	4.35215	3.63085	3.7416	AT2G42070	NUDX23	nudix hydrolase 23
Bo4g015790	0.0290568	4.50005	4.54042	3.51351	3.68289	AT2G42190		hypothetical protein
Bo4g015960	0.0259463	5.35111	4.88002	0.181122	0.0137356	AT2G42380	BZIP34	basic helix-loop-helix domain-containing protein
Bo4g017430	0.0212924	1.33207	1.62105	-2.00191	-2.80895	AT2G42900		basic secretory protein (BSP) family protein
Bo4g019630	0.0356576	6.56736	6.11816	4.24462	3.91079
Bo4g021010	0.000354193	7.77025	7.81378	6.91953	6.91075	AT2G43750	OASB	cysteine synthase
Bo4g021050	0.0220663	4.19886	3.72458	5.32964	5.08413	AT2G43800		formin-like protein 2
Bo4g021170	0.00155658	6.49161	6.54067	5.72002	5.69291	AT2G43945		hypothetical protein
Bo4g021180	0.0461268	6.86418	6.87582	7.59278	7.41859	AT2G43970		RNA-binding protein
Bo4g021630	0.000483126	4.72164	4.71279	5.38371	5.40664
Bo4g024170	0.000758796	5.58649	5.78077	4.1999	4.17511	AT2G44920		thylakoid lumenal protein 1
Bo4g024240	0.0118212	3.11287	3.11248	3.74167	3.76752	AT2G44970		alpha/beta-hydrolase domain-containing protein
Bo4g024540	0.0253416	5.62559	5.37118	4.01102	3.798	AT2G45340		putative leucine-rich repeat transmembrane protein kinase
Bo4g024840	0.00300882	2.85456	2.70662	4.99402	5.00921	AT2G45650	AGL6	agamous-like MADS-box protein AGL6
Bo4g024940	0.040674	5.01399	4.93628	5.69018	5.55032
Bo4g024970	0.00892676	5.9848	5.98237	5.13159	5.20806	AT2G45770	CPFTSY	fused signal recognition particle receptor
Bo4g025200	0.00125639	3.39742	3.43126	2.61987	2.71683	AT2G46070	MPK12	mitogen-activated protein kinase 12
Bo4g025240	0.0137817	4.20297	4.4905	2.91944	2.88531	AT2G40390		hypothetical protein
Bo4g025550	0.0454951	10.6887	10.783	9.78077	9.77139	AT2G40100	LHCB4.3	chlorophyll a-b binding protein CP29.3
Bo4g025750	0.00192349	4.36312	4.33595	5.39989	5.30542	AT2G39940	COI1	Coronatine-insensitive protein 1
Bo4g025930	0.0111852	6.5426	6.63317	5.43866	5.30794	AT2G39730	RCA	ribulose bisphosphate carboxylase/oxygenase activase
Bo4g026340	0.000223699	7.9223	8.01464	6.49975	6.58599	AT2G39470	PPL2	PsbP-like protein 2
Bo4g026640	9.98775e-05	2.6958	2.96701	4.52097	4.78605	AT2G39270		P-loop containing nucleoside triphosphate hydrolase-like protein
Bo4g026690	0.0321259	4.2221	4.50368	3.43361	3.38764	AT2G39130		transmembrane amino acid transporter-like protein
Bo4g029740	0.000325761	8.20553	8.23985	6.88335	6.94247	AT2G38140	PSRP4	30S ribosomal protein S31
Bo4g029760	0.0138006	6.54204	6.46694	5.96201	5.88916	AT2G38120	AUX1	auxin transporter protein 1
Bo4g030020	0.00794892	3.2339	3.23641	2.01666	2.08538	AT2G37940	AtIPCS2	inositol phosphorylceramide synthase 2
Bo4g030260	0.0360302	6.89845	6.91955	8.09717	7.9009	AT2G37710	RLK	receptor lectin kinase
Bo4g030310	0.021053	5.97752	5.94528	3.06286	3.37309	AT2G37640	EXP3	expansin-A3
Bo4g030540	0.0132411	2.26432	2.42549	-0.19541	-0.243123	AT2G37460		nodulin MtN21 /EamA-like transporter-like protein
Bo4g030610	0.0023465	-2.39365	-2.64831	2.20609	2.27833	AT2G37390		Chloroplast-targeted copper chaperone protein
Bo4g030760	0.0157128	8.3749	8.22314	7.05726	7.05517	AT2G37220		ribonucleoprotein
Bo4g030880	0.00150227	4.79827	4.75819	3.33502	3.26559	AT2G37080	RIP3	interactor of constitutive active ROPs 2
Bo4g031000	0.00172779	2.22593	2.30102	5.69839	5.61457	AT2G36970		UDP-glycosyltransferase-like protein
Bo4g034470	0.000326511	6.75736	6.87617	5.4872	5.51418	AT2G36630		Sulfite exporter TauE/SafE family protein
Bo4g034640	0.0185177	7.79903	7.7902	7.07316	6.99331	AT2G36390	SBE2.1	1,4-alpha-glucan branching enzyme
Bo4g034770	0.000909907	1.16417	0.727503	3.29144	3.08242	AT2G36350		protein kinase-like protein
Bo4g034860	0.0101133	4.39146	4.34262	3.42954	3.57965	AT2G36290		alpha/beta-hydrolase domain-containing protein
Bo4g035120	0.000165788	3.76688	3.82681	-0.42552	-0.646397	AT2G36050	OFP15	ovate family protein 15
Bo4g035130	0.003741	3.86437	3.50948	2.68261	2.33592	AT2G36026		Ovate family protein
Bo4g036190	0.0128361	6.02247	5.91869	7.41611	7.03063
Bo4g038590	0.00125226	7.06373	7.13352	6.31835	6.27367	AT2G35490		putative plastid-lipid-associated protein 3
Bo4g038690	0.00243649	6.35358	6.3925	5.21177	5.12827	AT2G35370	GDCH	glycine cleavage system H protein 1
Bo4g039000	0.0189719	4.05084	4.09296	3.28626	3.2889	AT2G35130		pentatricopeptide repeat-containing protein
Bo4g039220	0.000289436	5.53997	5.56965	4.43859	4.45789	AT2G34860	EDA3	embryo sac development arrest 3 protein
Bo4g039350	0.00896487	5.10491	5.05809	2.86551	2.85337
Bo4g039760	0.00543805	5.39773	5.31057	3.01705	2.82251	AT2G34510		hypothetical protein
Bo4g039810	0.00114011	8.86996	9.35994	5.80389	5.68622	AT2G34430	LHB1B1	light-harvesting complex II chlorophyll a/b binding protein 1
Bo4g039820	0.00130643	13.5959	13.7218	10.7073	10.6944	AT2G34420	LHB1B2	light-harvesting complex II chlorophyll a/b binding protein 1
Bo4g041210	0.000420465	2.9051	2.82056	0.412824	0.179192	AT2G34060		peroxidase 19
Bo4g045480	0.028505	5.55847	5.49023	4.37548	4.41427	AT2G32860	BGLU33	beta glucosidase 33
Bo4g045840	0.000441956	5.75158	5.69902	6.25491	6.29171	AT2G32260	CCT1	phosphorylcholine cytidylyltransferase
Bo4g045860	0.0017871	1.51394	1.08516	3.2841	3.44163	AT2G32280		hypothetical protein
Bo4g046140	0.0101151	3.46541	3.53866	4.955	5.17398	AT2G32150		haloacid dehalogenase-like hydrolase domain-containing protein
Bo4g046150	0.0459065	2.98307	2.69633	4.434	4.59766	AT2G32120	HSP70T-2	heat-shock protein 70T-2
Bo4g046160	0.0164072	1.96661	2.32363	-1.54929	-1.74251	AT2G32100	OFP16	ovate family protein 16
Bo4g050830	0.0231796	3.58998	3.65059	3.13261	3.26353	AT2G31490		hypothetical protein
Bo4g052380	1.44028e-05	-0.169194	-0.428219	2.30631	2.42562	AT2G31160	LSH3	hypothetical protein
Bo4g052480	0.00717888	1.68038	1.62527	3.33966	3.48578	AT2G31230	ERF15	ethylene-responsive transcription factor 15
Bo4g052600	0.0160589	3.05778	3.14545	3.89498	3.81512	AT2G31130		hypothetical protein
Bo4g053800	0.00927372	9.1386	9.21214	8.34008	8.15054	AT2G30950	VAR2	cell division protease ftsH-2
Bo4g056290	0.0145098	8.73303	9.02256	7.44109	7.56385	AT2G30570	PSBW	photosystem II reaction center W protein
Bo4g056390	0.0145098	8.73303	9.02256	7.44109	7.56385
Bo4g057410	6.17e-05	5.97913	5.9508	3.96562	3.67365	AT2G30520	RPT2	Root phototropism protein 2
Bo4g059660	0.047027	4.98564	5.15867	4.12409	4.23143
Bo4g059690	0.00482679	3.68056	3.53653	4.2085	4.0821	AT2G30140		UDP-glucoronosyl/UDP-glucosyl transferase-like protein
Bo4g061250	0.0470693	3.64603	3.52829	4.85433	5.10481	AT2G29660		C2H2-type zinc finger protein
Bo4g064590	0.000384053	5.97189	6.06279	4.83728	4.8503	AT2G29330	TRI	tropine dehydrogenase
Bo4g065740	0.022274	3.04653	3.14352	1.99987	2.12624
Bo4g065810	0.0205354	1.54388	1.64363	-2.14866	-3.22041	AT2G29090	CYP707A2	abscisic acid 8'-hydroxylase 2
Bo4g065860	0.00114425	0.088433	-0.106412	3.45689	3.21509	AT2G29060		scarecrow-like protein 34
Bo4g067020	0.00927455	3.95377	4.11202	4.54144	4.65117	AT2G28940		protein kinase family protein
Bo4g071590	0.048656	3.57371	3.32132	4.25762	4.06902	AT2G28390		SAND family protein
Bo4g071760	0.0354688	2.57481	2.72382	3.4596	3.54621	AT2G28260	CNGC15	cyclic nucleotide-gated channel 15
Bo4g074270	0.000472581	6.66703	6.71999	5.43014	5.45802
Bo4g075520	3.38093e-05	7.42216	7.27138	5.41152	5.39852	AT2G27385		Pollen Ole e 1 allergen and extensin family protein
Bo4g078490	0.00556525	6.62134	6.72846	5.76437	5.77404
Bo4g079980	0.00970835	4.1084	4.24031	3.35482	3.62977	AT1G56450	PBG1	proteasome subunit beta type-4
Bo4g081230	4.13323e-05	5.29815	5.55986	3.59677	3.62511	AT1G58080	ATP-PRT1	ATP phosphoribosyl transferase 1
Bo4g081250	0.000601019	4.46877	3.96269	1.78613	1.57629	AT1G58170		Disease resistance-responsive (dirigent-like protein) family protein
Bo4g084800	0.0418304	0.591443	1.25264	1.83978	2.15946	AT1G59990		DEAD-box ATP-dependent RNA helicase 22
Bo4g085190	0.00343576	9.59225	9.61817	7.95578	8.04555	AT1G60950	FEDA	ferredoxin-2
Bo4g086780	0.000587448	10.0779	10.1491	8.69409	8.68755	AT1G61520	LHCA3	light-harvesting complex I chlorophyll a/b binding protein 3
Bo4g094310	0.00952056	2.55772	2.32127	0.186075	-0.0120013	AT1G62760		plant invertase/pectin methylesterase inhibitor domain-containing protein
Bo4g096940	0.0107575	10.0903	10.0329	9.40808	9.27767	AT3G63520	CCD1	carotenoid cleavage dioxygenase 1
Bo4g098150	0.00118613	7.14328	7.34445	6.01193	6.16513	AT3G63190	RRF	ribosome-recycling factor
Bo4g098190	0.0168272	9.62029	9.53265	8.87079	8.65324	AT3G63140	CSP41A	chloroplast stem-loop binding protein-41
Bo4g098320	0.000317334	0.364803	0.803629	3.19155	3.22728	AT3G63010	GID1B	putative gibberellin receptor GID1L2
Bo4g098430	0.00132635	5.49844	5.52281	4.56852	4.68262	AT3G62910	APG3	Peptide chain release factor 1
Bo4g098520	0.0236936	5.10622	5.05374	5.81801	5.74422	AT3G62770	AtATG18a	transducin/WD40 domain-containing protein
Bo4g098820	0.0495604	4.79713	4.61285	5.30405	5.29602	AT3G62300	DUF7	hypothetical protein
Bo4g098840	0.0121846	1.44216	1.34347	2.40864	2.63392	AT3G62260		putative protein phosphatase 2C 49
Bo4g100090	0.00256883	1.95063	1.83632	5.29875	5.47144	AT3G61880	CYP78A9	cytochrome p450 78a9
Bo4g101110	0.000674306	3.63255	3.37991	2.66663	2.36918	AT3G61820		aspartyl protease-like protein
Bo4g101180	5.37435e-05	11.1924	11.3927	9.58479	9.55557
Bo4g101240	0.0072757	3.46342	3.50678	2.70325	2.74977
Bo4g101330	0.00577028	2.72068	2.8184	4.75208	4.63787
Bo4g101340	0.0141194	3.04913	3.21336	4.65721	4.80889
Bo4g104820	0.0100065	9.9812	9.88531	8.96717	8.68549	AT3G60750		Transketolase
Bo4g105020	0.00108747	4.94467	5.13	3.70042	3.86796	AT3G60370		FKBP-type peptidyl-prolyl cis-trans isomerase 6
Bo4g108210	0.0394259	3.89139	3.46552	1.19145	1.67328	AT3G58740	CSY1	citrate synthase 1
Bo4g111200	0.0312226	2.55497	2.6417	3.30777	3.53881	AT3G57400		hypothetical protein
Bo4g112640	0.0342074	4.2088	4.0468	4.90733	5.07449	AT3G56950	SIP2;1	putative aquaporin SIP2-1
Bo4g112870	0.000341841	6.81343	6.96655	4.97937	5.01664	AT3G56650		PsbP domain-containing protein 6
Bo4g115470	0.00112302	6.04695	6.15682	5.19069	5.3242	AT3G55770		GATA type zinc finger transcription factor-like protein
Bo4g115520	0.00659022	2.75199	3.20215	0.284879	0.384326	AT3G55646		hypothetical protein
Bo4g116700	0.0331704	3.54057	3.63308	4.76215	4.7559	AT3G55450	PBL1	PBS1-like 1 kinase
Bo4g116860	0.00277941	1.00314	1.51877	3.30115	3.2498
Bo4g116870	0.000219351	7.25131	7.29902	5.63034	5.52513	AT3G55330	PPL1	PsbP-like protein 1
Bo4g119970	0.00129026	6.05412	5.94831	6.42977	6.38439	AT3G54440		beta-galactosidase
Bo4g120210	0.0198649	2.39412	2.08031	0.524853	0.510754	AT3G54180	CDKB1;1	cyclin-dependent kinase B1-1
Bo4g120250	0.000191769	7.44319	7.476	5.82045	5.88233
Bo4g122740	0.0289328	3.99986	3.57803	2.54575	2.43796	AT3G53140
Bo4g122890	0.00720165	4.58958	4.47331	3.54127	3.42312	AT3G52990		pyruvate kinase
Bo4g125280	0.0316339	1.75537	1.42459	3.08803	2.88716
Bo4g125330	0.0483716	6.29446	5.91355	3.91347	3.73821	AT3G52500		aspartyl protease family protein
Bo4g125380	0.0463188	4.24233	3.96375	5.03274	5.16217	AT3G52470		late embryogenesis abundant hydroxyproline-rich glycoprotein
Bo4g125530	0.0122611	1.5932	1.59305	0.388128	0.141458	AT3G52290	IQD3	protein IQ-domain 3
Bo4g125590	0.00566665	5.90358	5.82813	7.10404	7.13099	AT3G52180	SEX4	dual specificity protein phosphatase (DsPTP1) family protein
Bo4g125600	0.0273125	8.28862	8.34654	6.9228	6.89206	AT3G52150		RNA recognition motif-containing protein
Bo4g125710	0.0492861	2.54858	2.80682	-0.00351381	0.312224	AT3G51960	BZIP24	basic leucine zipper 24
Bo4g125900	0.01097	7.69327	7.70261	6.70401	6.52125
Bo4g126930	0.04895	4.28535	4.45514	3.37779	3.52355	AT4G14420		HR-like lesion-inducing protein-like protein
Bo4g127210	0.000707222	6.40856	6.37898	5.41157	5.40179	AT4G14210	PDS3	phytoene dehydrogenase
Bo4g129650	0.000540671	3.74291	3.63816	3.08473	3.01467	AT4G13800		hypothetical protein
Bo4g133190	0.000393283	7.84034	7.74826	7.15747	7.00931	AT4G13250	NYC1	chlorophyll(ide) b reductase
Bo4g133380	0.0296002	6.76834	6.88242	5.61836	5.57596	AT4G12910	scpl20	carboxypeptidase C
Bo4g134490	0.000123399	10.9395	10.9688	9.32064	9.27903	AT4G12800	PSAL	photosystem I reaction center subunit XI
Bo4g134520	0.0103356	5.98896	6.13295	5.23002	5.27295
Bo4g134640	0.0282121	4.72463	4.72346	5.30566	5.26854	AT5G35460		hypothetical protein
Bo4g134700	0.000614724	9.88299	9.80713	8.23396	8.05153	AT5G35630	GS2	glutamine synthetase
Bo4g134780	0.0219715	3.10377	3.0342	4.0015	4.31879	AT5G35732		hypothetical protein
Bo4g136170	0.00259004	9.15387	9.28323	8.2071	8.13416	AT5G36790
Bo4g136180	0.0465854	1.9911	1.51216	0.316683	-0.281104	AT5G36800
Bo4g136190	0.0475433	5.5394	5.68071	5.20998	5.29169	AT5G36890	BGLU42	beta glucosidase 42
Bo4g136410	0.0110736	6.0783	6.15349	5.50825	5.47941	AT5G37360		hypothetical protein
Bo4g136420	0.00797308	5.22422	5.25634	6.01975	6.05542	AT5G37370	ATSRL1	pre-mRNA-splicing factor 38B
Bo4g136700	0.017465	2.76228	2.39483	1.44466	0.989951	AT5G37660	PDLP7	cysteine-rich repeat secretory protein 60
Bo4g136780	0.00991886	-1.09278	-1.06641	1.92627	2.07774	AT5G37740		calcium-dependent lipid-binding domain-containing protein
Bo4g137140	0.0121815	11.6368	11.6555	9.40501	9.463	AT5G38410		ribulose bisphosphate carboxylase small chain 3B
Bo4g137150	0.000606369	13.9271	13.9645	11.2839	11.1458	AT5G38420		ribulose bisphosphate carboxylase small chain 2B
Bo4g137200	0.011029	14.0303	13.996	12.1686	12.1523	AT5G38430		ribulose bisphosphate carboxylase small chain 1B
Bo4g137240	0.00821094	7.23161	7.4056	6.37213	6.61012	AT5G38480	GRF3	14-3-3-like protein GF14 psi
Bo4g137270	0.000346004	4.59797	4.62071	3.95254	3.96875
Bo4g139020	0.00499059	7.78778	7.9208	6.81041	7.03557	AT5G39720	AIG2L	avirulence induced protein 2 like protein
Bo4g139080	0.00281284	1.95151	1.96886	3.30613	3.34188	AT5G39785		hypothetical protein
Bo4g139090	0.0098328	2.5723	2.53525	1.8675	1.89301	AT5G39790		5'-AMP-activated protein kinase-like protein
Bo4g139110	0.0200567	7.17442	7.14162	6.61502	6.65868	AT5G39830	DEG8	protease Do-like 8
Bo4g139120	0.0149675	3.39567	3.36437	4.72005	5.10711	AT5G39840		putative ATP-dependent RNA helicase
Bo4g139150	0.0233002	4.29534	4.32858	3.67374	3.64676
Bo4g139310	0.0117957	2.27712	2.31409	0.914845	1.24816
Bo4g139840	0.00448899	4.97091	5.04439	4.24841	4.37733
Bo4g140030	0.0495173	2.17391	1.98673	3.52957	3.7598
Bo4g140420	0.000888539	3.09887	3.15738	4.7606	4.69204	AT5G40670		cystinosin
Bo4g140700	0.00184042	9.22024	9.30131	7.85889	7.86494	AT5G40950	RPL27	50S ribosomal protein L27
Bo4g143770	0.0431187	4.32551	4.0183	5.35848	5.46363	AT5G42050		DCD (Development and Cell Death) domain protein
Bo4g143910	0.0146563	5.97201	6.20183	5.28082	5.5011	AT5G37780	CAM1	calmodulin 1
Bo4g144000	0.0015887	12.3971	12.5508	9.57817	9.53316	AT5G38420		ribulose bisphosphate carboxylase small chain 2B
Bo4g145780	0.0163353	7.6026	7.66749	6.69689	6.66858	AT2G21170	TIM	triosephosphate isomerase
Bo4g145870	0.000251359	5.82582	5.96577	4.16486	4.28622	AT2G21280	SULA	Rossmann-fold NAD(P)-binding domain-containing protein
Bo4g147040	0.00251626	-1.51797	-1.75026	4.1263	4.29973	AT2G21650	MEE3	maternal effect embryo arrest 3 protein
Bo4g148250	0.000141732	6.30494	6.36809	5.11158	5.03764	AT2G21960		hypothetical protein
Bo4g149380	0.00299541	4.09128	4.39159	2.33504	2.41622	AT2G22190		haloacid dehalogenase-like hydrolase domain-containing protein
Bo4g154000	0.0472764	5.29085	5.27463	4.07283	4.22738	AT2G23820		Metal-dependent phosphohydrolase
Bo4g154080	0.00287992	1.62373	1.67209	2.98368	3.18163	AT2G23910		Rossmann-fold NAD(P)-binding domain-containing protein
Bo4g154250	0.000310272	6.96153	6.92077	5.73796	5.76165	AT2G24090		Ribosomal protein L35
Bo4g154330	0.000682457	1.45973	1.31206	2.63132	2.61806
Bo4g154560	0.0354316	3.613	3.75666	2.49655	2.68215	AT2G24395		chaperone protein dnaJ-related protein
Bo4g154660	0.000116066	2.59905	2.47235	5.11655	5.28126
Bo4g157230	0.00892123	3.8348	3.96817	2.61249	2.66016	AT2G24860		DnaJ/Hsp40 cysteine-rich domain-containing protein
Bo4g158580	0.00099083	6.17028	5.90143	6.65744	6.37344	AT2G25490	EBF1	EIN3-binding F-box protein 1
Bo4g158600	0.00399277	1.13577	1.03331	2.63993	2.31271	AT2G25520		putative phosphate/phosphoenolpyruvate translocator protein
Bo4g158620	0.0149813	-0.578907	-0.42475	1.83697	1.77196
Bo4g158810	0.000239996	-0.272682	-0.402211	3.65764	4.14703	AT2G25820		ethylene-responsive transcription factor ERF042
Bo4g159990	0.0270122	6.05587	5.98915	6.57739	6.42252	AT2G25970		upstream element-binding protein
Bo4g161210	1.34393e-05	5.161	5.33423	3.77471	3.83555	AT2G26980	CIPK3	CBL-interacting serine/threonine-protein kinase 3
Bo4g162540	6.94204e-05	-2.41399	-2.97503	2.8066	2.54548	AT2G27220	BLH5	BEL1-like homeodomain 5
Bo4g164900	0.015923	5.60517	5.74963	4.43176	4.17827	AT2G27920	SCPL51	serine carboxypeptidase-like 51
Bo4g164970	0.0318995	8.74647	8.72568	7.63973	7.67129	AT2G28000	CPN60A	chaperonin-60alpha
Bo4g165080	0.00022892	2.15073	2.08492	3.20387	3.09797	AT2G28120		major facilitator protein
Bo4g166800	0.00106234	9.20663	9.33087	8.49956	8.47431	AT2G28800	ALB3	inner membrane protein ALBINO3
Bo4g168080	0.0455957	4.4245	4.18941	2.23049	1.76526	AT2G29090	CYP707A2	abscisic acid 8'-hydroxylase 2
Bo4g169160	0.0321355	5.36789	5.31471	5.96394	5.79354	AT2G29200	PUM1	pumilio 1
Bo4g169280	0.00886911	4.34313	4.50158	3.13848	3.15393
Bo4g169370	0.00773855	3.96423	4.08731	5.06428	5.37865	AT2G29460	GSTU4	glutathione S-transferase
Bo4g170660	0.015081	-1.98864	-1.49299	4.02324	4.1117	AT2G30010	TBL45	trichome birefringence-like 45 protein
Bo4g173260	9.62409e-05	10.4828	10.5987	8.5008	8.63163	AT2G30570	PSBW	photosystem II reaction center W protein
Bo4g173350	0.0203698	3.19327	3.40515	1.76793	1.99122	AT2G30695		hypothetical protein
Bo4g173600	0.00104699	2.60726	2.98574	4.24316	4.23754	AT2G30840		2-oxoglutarate (2OG) and Fe(II)-dependent oxygenase-like protein
Bo4g173690	0.00116143	5.56844	5.84705	3.82723	3.93183	AT2G30930		hypothetical protein
Bo4g173720	0.00167031	-0.874276	-1.11524	1.51311	1.30737
Bo4g173730	0.0343585	5.78291	5.89437	5.06691	4.95197	AT2G30970	ASP1	aspartate aminotransferase
Bo4g173790	0.0354615	8.03096	8.01183	7.49101	7.35552	AT2G31040		ATP synthase protein I
Bo4g181990	0.00484487	3.8067	4.01099	1.16996	0.872265	AT2G33480	NAC041	NAC domain containing protein 41
Bo4g182320	5.33404e-06	3.09781	3.108	4.89013	4.9607
Bo4g183100	0.00672866	3.76975	3.60661	2.54385	2.3134	AT2G35190	NPSN11	Novel plant SNARE 11
Bo4g183260	0.00075562	5.99187	6.14245	4.78299	4.72515	AT2G35410		RNA-binding (RRM/RBD/RNP motifs) family protein
Bo4g184670	0.000825895	6.29753	6.23057	5.87295	5.70181	AT2G35800		mitochondrial substrate carrier family protein
Bo4g184730	0.0146728	4.94146	4.81823	5.86964	5.69154	AT2G35860	FLA16	fasciclin-like arabinogalactan protein 16
Bo4g186420	0.00256713	6.86822	6.74624	2.99209	3.07488	AT2G36830	GAMMA-TIP	aquaporin TIP1-1
Bo4g186470	0.00580975	5.12661	5.34195	3.71801	3.52671	AT2G36895		hypothetical protein
Bo4g186760	0.0485147	9.37349	9.36175	8.68516	8.69447	AT2G37220		ribonucleoprotein
Bo4g187110	0.0161951	7.85217	7.99804	6.64655	6.67093	AT2G37660		NAD(P)-binding Rossmann-fold-containing protein
Bo4g187140	0.00179825	0.818168	0.818924	3.88065	4.14619	AT2G37700		fatty acid hydroxylase domain containing CER1-like protein
Bo4g187150	0.0187563	-0.851019	-0.327716	3.31888	2.56513
Bo4g188460	0.000985093	12.638	12.7442	11.3024	11.197	AT2G39730	RCA	ribulose bisphosphate carboxylase/oxygenase activase
Bo4g190060	0.00295407	5.08937	4.95311	2.81435	2.29407	AT2G40400		hypothetical protein
Bo4g190220	0.0357666	3.89898	3.64748	1.26232	1.4116	AT2G40475		hypothetical protein
Bo4g190240	0.000360197	7.77918	7.88354	5.9954	6.01896	AT2G40490	HEME2	Uroporphyrinogen decarboxylase 2
Bo4g190360	0.0210621	4.12885	3.9316	2.58846	2.29143	AT2G40690	GLY1	NAD-dependent glycerol-3-phosphate dehydrogenase-like protein
Bo4g190540	0.000806034	3.9794	4.14127	5.93598	6.14102
Bo4g190560	0.0394325	4.19844	4.18196	5.81577	6.05104	AT2G40880	CYSA	cysteine proteinase inhibitor 3
Bo4g190610	0.00359472	3.77035	3.74655	4.7644	4.66527	AT2G40950	BZIP17	basic helix-loop-helix domain-containing protein
Bo4g190740	0.0447427	4.07328	3.93898	5.00643	4.92747	AT2G41220	GLU2	ferredoxin-dependent glutamate synthase 2
Bo4g190870	0.00567416	2.39555	2.42871	3.9542	4.25475	AT2G41380		S-adenosyl-L-methionine-dependent methyltransferase-like protein
Bo4g190880	0.0302582	4.44148	4.62676	5.65759	6.12074	AT2G41410		putative calcium-binding protein CML35
Bo4g191370	2.37323e-06	7.51821	7.6787	5.62271	5.66208	AT2G42220		rhodanese-like domain-containing protein
Bo4g191390	0.00315445	3.21875	3.25633	1.54293	1.40553	AT2G42280		transcription factor bHLH130
Bo4g191690	0.0460805	8.13664	8.08664	7.15755	6.81171	AT2G42600	PPC2	phosphoenolpyruvate carboxylase 2
Bo4g192810	0.00361817	4.78203	4.60789	1.13006	1.10515	AT2G42870	PAR1	phy rapidly regulated 1
Bo4g192850	0.0454996	1.83281	1.7297	2.38452	2.55503	AT2G42950		Magnesium transporter CorA-like family protein
Bo4g192890	5.8831e-05	4.59728	4.6938	6.37597	6.45278	AT2G43020	PAO2	putative polyamine oxidase 2
Bo4g194230	0.0425908	2.08227	2.22676	3.11751	3.28017	AT2G43280		far-red impaired responsive 1-like protein
Bo4g194430	0.00016603	6.93791	7.08643	5.51827	5.65317	AT2G43560		peptidylprolyl isomerase
Bo4g194610	9.80317e-05	7.20578	7.39684	5.6175	5.63376	AT2G43750	OASB	cysteine synthase
Bo4g195150	0.0116097	4.20749	4.02041	1.67731	1.82416	AT2G44740	CYCP4;1	cyclin-U4-1
Bo4g195410	0.0171382	3.16087	2.73086	-1.53092	-2.40839	AT2G45190	AFO	axial regulator YABBY 1
Bo4g195660	0.024112	2.98747	3.22692	4.63332	4.65401	AT2G45560	CYP76C1	cytochrome P450 76C1
Bo4g195800	0.00027106	4.64125	4.63449	3.65052	3.77233	AT2G45770	CPFTSY	fused signal recognition particle receptor
Bo4g195870	0.00228887	4.98157	4.8794	3.96962	3.79609	AT2G45830	DTA2	downstream target of AGL15 2
Bo4g195910	0.0287727	3.78753	3.6325	5.05595	4.88507	AT2G45910		U-box domain-containing protein 33
Bo4g195940	0.00166116	8.69692	8.60564	7.49775	7.56817	AT2G45960	PIP1B	aquaporin PIP1-2
Bo4g197350	0.0107008	4.00728	3.93224	5.23027	5.36308	AT2G46800	ZAT	metal tolerance protein 1 short form
Bo4g197370	0.0149319	9.85596	10.0268	8.1833	7.83188	AT2G46820	PSI-P	thylakoid membrane phosphoprotein
Bo4g197410	0.0230364	1.97196	1.8028	-0.00292506	0.100219	AT2G46870	NGA1	B3 domain-containing transcription factor NGA1
Bo4g197480	0.0095603	2.3811	2.16618	3.32819	3.33104
Bo4g199730	0.017658	4.64221	4.69234	3.6516	3.80273	AT2G47630		alpha/beta-hydrolase domain-containing protein
Bo4g199770	0.0150648	4.93216	4.98222	3.80817	4.02525	AT2G47710		adenine nucleotide alpha hydrolases-like protein
Bo5g001010	0.00862851	5.71916	5.64963	3.84656	3.96842	AT1G01620	PIP1C	aquaporin PIP1-3
Bo5g001210	0.000577165	5.35453	5.00199	3.3756	3.09291	AT1G01900	SBTI1.1	subtilase-like protein
Bo5g001350	0.00512955	6.7437	6.73235	5.97951	6.00669	AT1G02150		pentatricopeptide repeat-containing protein
Bo5g002510	0.0241603	0.0994198	-0.0259418	2.42137	2.98286	AT1G01420	UGT72B3	hydroquinone glucosyltransferase
Bo5g002530	0.00696124	3.36459	3.48683	5.03335	5.11671	AT1G01360	RCAR1	abscisic acid receptor PYL9
Bo5g002730	0.00599881	6.65662	6.63243	5.4623	5.42013	AT1G01080		RNA recognition motif-containing protein
Bo5g003030	0.00263275	3.82307	3.9445	2.59849	2.75125	AT1G02335	GL22	germin-like protein subfamily 2 member 2
Bo5g003200	0.000836204	6.71911	6.8301	5.85972	5.82869	AT1G02475		SRPBCC ligand-binding domain-containing protein
Bo5g003220	0.00822211	8.05016	8.15313	7.43063	7.3866	AT1G02560	CLPP5	ATP-dependent Clp protease, protease subunit
Bo5g003290	0.0419867	4.04554	3.78376	1.61157	1.2001	AT1G02640	BXL2	beta-glucosidase
Bo5g003390	0.0309069	4.07695	4.06968	3.03073	2.93083	AT1G02810		pectinesterase 7
Bo5g003400	0.00453579	5.02148	5.23289	-0.676044	-0.758884	AT1G02820		late embryogenesis abundant 3-like protein
Bo5g003430	0.00282921	1.03921	1.0836	2.5259	2.89271	AT1G02860	NLA	E3 ubiquitin-protein ligase BAH1
Bo5g003450	0.00129949	6.35208	6.30592	5.68941	5.77776
Bo5g003730	0.00345991	6.30983	6.37068	6.95237	6.9074	AT1G03290		hypothetical protein
Bo5g003800	0.0330806	4.17883	4.08397	4.81878	4.70152	AT1G03365		zinc ion binding protein
Bo5g003990	0.017368	7.72169	7.75753	7.12881	7.20017	AT1G03630	PORC	protochlorophyllide reductase C
Bo5g004050	0.0174304	0.626798	0.655192	1.85785	1.76375	AT1G03770	RING1B	ubiquitin-protein ligase RNF1/2
Bo5g004170	0.00133944	7.06748	6.96878	4.70452	4.51483	AT1G03870	FLA9	fasciclin-like arabinogalactan protein 9
Bo5g004570	0.00291338	8.26983	8.40168	7.69436	7.70903	AT1G04410		malate dehydrogenase
Bo5g004580	0.00395165	6.57671	6.79151	5.46607	5.41462	AT1G04420		NAD(P)-linked oxidoreductase-like protein
Bo5g004650	0.0238721	3.03764	2.86611	1.35304	1.37094	AT1G04520	PDLP2	cysteine-rich repeat secretory protein 3
Bo5g004660	0.00703387	6.71725	6.89585	5.90874	6.01674	AT1G04530		tetratricopeptide repeat domain-containing protein
Bo5g004770	0.000609246	3.97406	4.06763	2.74957	2.92797	AT1G04640	LIP2	lipoyl(octanoyl) transferase
Bo5g004810	0.0462933	5.88807	5.68995	3.85746	3.62587	AT1G04680		putative pectate lyase 1
Bo5g004920	0.00362522	5.15706	4.69106	2.4436	2.42542
Bo5g005020	0.0123842	2.64346	2.28542	1.7164	1.39108	AT1G04920	SPS3F	sucrose-phosphate synthase
Bo5g005130	0.0314343	3.08591	2.95564	2.1293	2.08129	AT1G05000		putative tyrosine-protein phosphatase
Bo5g005380	0.010628	3.2522	3.24991	1.33891	1.38551	AT1G05260	RCI3	peroxidase 3
Bo5g005490	0.0023371	5.92259	5.98611	7.53463	7.43014	AT1G05300	ZIP5	zinc transporter 5
Bo5g005640	0.017221	5.25612	5.22019	5.72367	5.59056	AT1G05460	SDE3	putative RNA helicase SDE3
Bo5g006900	0.0145214	5.0514	5.03422	1.69239	2.08335	AT1G05680	UGT74E2	Uridine diphosphate glycosyltransferase 74E2
Bo5g006950	0.00214373	2.02479	1.82192	0.55664	0.485728	AT1G05760
Bo5g007100	0.00270502	4.42969	4.30221	5.62996	5.74469	AT1G05890	ARI5	putative E3 ubiquitin-protein ligase ARI5
Bo5g007430	0.00710442	6.94155	7.11485	6.24994	6.22318	AT1G06290	ACX3	acyl-coenzyme A oxidase 3
Bo5g007710	0.0138151	6.46286	6.51545	7.2931	7.48532
Bo5g007740	1.00582e-05	6.98209	7.16875	5.63996	5.71839
Bo5g008060	0.00814448	7.36421	7.38033	8.58311	8.45491	AT1G07230	NPC1	phospholipase C
Bo5g008320	0.0201567	2.1961	2.059	1.17482	1.06562	AT1G07570	APK1A	protein kinase APK1A
Bo5g008350	0.00154835	3.39161	3.38743	4.70574	4.50366	AT1G07630	PLL5	putative protein phosphatase 2C 4
Bo5g008790	0.00151021	2.67507	2.58239	0.89364	1.09824	AT1G08160		late embryogenesis abundant hydroxyproline-rich glycoprotein
Bo5g008840	0.0130011	7.37444	7.4247	5.77438	5.78563
Bo5g009050	0.000384311	8.70693	8.75605	7.45479	7.32688	AT1G08520	ALB1	magnesium-chelatase subunit chlD
Bo5g009070	0.000342468	7.28197	7.24451	6.13049	6.08392	AT1G08540	SIG2	RNApolymerase sigma subunit 2
Bo5g009080	0.00308075	7.76148	7.7936	6.79009	6.70108	AT1G08550	NPQ1	Violaxanthin de-epoxidase
Bo5g009730	0.00344474	9.7911	10.031	8.35364	8.20638	AT1G09340	CRB	RNA binding protein
Bo5g009890	0.00035799	5.13631	5.31951	4.4514	4.55393	AT1G09510		Rossmann-fold NAD(P)-binding domain-containing protein
Bo5g010110	0.00886779	2.68539	2.57315	3.30828	3.2376	AT1G09700	HYL1	dsRNA-binding hyponastic leave 1 protein
Bo5g010540	0.00167968	6.0523	5.79879	4.15198	4.3177	AT1G10060	BCAT-1	branched-chain-amino-acid aminotransferase 1
Bo5g010550	0.00315634	-1.44644	-2.23238	2.52368	2.71881	AT1G10070	BCAT-2	branched-chain-amino-acid aminotransferase 2
Bo5g010590	0.0098796	2.4269	2.77393	1.18538	1.33448	AT1G10155	PP2-A10	phloem protein 2-A10
Bo5g010640	0.026779	4.02336	4.00266	4.82322	4.79726	AT1G10210	MPK1	mitogen-activated protein kinase 1
Bo5g010720	0.00396538	-2.05715	-1.25904	0.744126	0.854407	AT1G10300		Nucleolar GTP-binding protein
Bo5g010780	0.00294661	3.30084	3.22385	3.73856	3.76671	AT1G10330		pentatricopeptide repeat-containing protein
Bo5g012160	2.54485e-05	4.36158	3.92424	1.20497	1.0551	AT1G10640		Pectin lyase-like protein
Bo5g013300	0.00252086	5.70727	5.84935	5.09646	5.18419	AT1G10840	TIF3H1	translation initiation factor eIF-3 subunit 3
Bo5g014720	0.00545077	4.14454	4.17795	1.08558	1.25432
Bo5g016350	0.00481476	3.24151	3.30348	4.65876	4.70318	AT1G13090	CYP71B28	cytochrome P450 71B28
Bo5g016390	0.0118739	3.65994	3.6023	2.65494	2.61307	AT1G12990		beta-1,4-mannosyl-glycoprotein
Bo5g016460	0.000991294	10.846	10.9445	8.96284	8.85609	AT1G12900	GAPA-2	glyceraldehyde-3-phosphate dehydrogenase (NADP+) (phosphorylating)
Bo5g016620	0.00367275	1.75039	1.51619	-0.468478	-0.76868
Bo5g016630	0.003301	7.68159	7.65577	6.93141	6.86761	AT1G12800		S1 RNA-binding domain-containing protein
Bo5g016790	0.0450439	1.87265	1.91476	3.5726	3.61435	AT1G12550		D-isomer specific 2-hydroxyacid dehydrogenase-like protein
Bo5g016900	0.0108599	5.98776	6.02466	5.38033	5.49087	AT1G12410	CLP2	ATP-dependent Clp protease, protease subunit
Bo5g017130	0.000118456	6.14618	6.15681	2.39411	2.11897	AT1G12240	ATBETAFRUCT4	beta-fructofuranosidase
Bo5g017150	0.000118456	3.39166	3.12024	6.29283	6.45349	AT1G12200		dimethylaniline monooxygenase (N-oxide forming)
Bo5g017210	0.0404984	8.0146	7.71982	5.24075	5.0159	AT1G12090	ELP	extensin-like protein
Bo5g017360	0.0368649	4.70319	4.61468	3.68629	3.75165	AT1G12000		pyrophosphate--fructose-6-phosphate 1-phosphotransferase
Bo5g017750	0.0116183	-2.18628	-2.20235	1.73105	1.48067	AT1G13710	CYP78A5	cytochrome P450, family 78, subfamily A, polypeptide 5
Bo5g017870	0.000459244	5.1731	5.3116	2.77658	2.70873	AT1G13820		alpha/beta-hydrolase-like protein
Bo5g019380	0.00229089	6.16065	6.2614	5.2656	5.23288	AT1G14270		CAAX amino terminal motif-containing protease
Bo5g019390	0.00648526	4.80265	5.03935	3.43364	3.27743	AT1G14280	PKS2	phytochrome kinase substrate 2
Bo5g019730	0.00387282	-1.76497	-3.48908	3.19121	3.20847	AT1G14520	MIOX1	inositol oxygenase 1
Bo5g019970	0.00722914	5.28939	5.26129	5.96483	5.92854	AT1G14740		OBERON 3 protein
Bo5g020470	0.0013717	1.30167	1.53914	3.09198	3.38876	AT1G15000	scpl50	serine carboxypeptidase-like 50
Bo5g020750	0.00980928	1.68178	2.10294	2.86235	3.04997	AT1G15310	ATHSRP54A	Signal recognition particle protein 1
Bo5g020870	2.50228e-05	5.88132	5.74663	7.24277	7.32698	AT1G15410		aspartate-glutamate racemase-like protein
Bo5g022130	0.0144147	6.52003	6.50933	5.47825	5.16118	AT1G16720	HCF173	high chlorophyll fluorescence phenotype 173 protein
Bo5g022150	0.00659925	1.17175	1.25821	2.04664	2.20418	AT1G16760		Protein kinase protein with adenine nucleotide alpha hydrolases-like domain
Bo5g022230	0.0010234	8.77548	8.85041	7.811	7.73887	AT1G16880		uridylyltransferase-related protein
Bo5g022380	0.00146123	5.28368	5.51675	4.03091	4.11489	AT1G17050	SPS2	solanesyl diphosphate synthase 2
Bo5g023950	0.00625001	6.74018	6.77893	5.75197	5.78651	AT1G17650	GLYR2	glyoxylate reductase 2
Bo5g025440	0.0398489	4.18987	4.14088	3.22648	3.06158	AT1G18440		Peptidyl-tRNA hydrolase
Bo5g025560	0.042592	1.48293	1.41894	0.724516	0.590342	AT1G18550		ATP binding microtubule motor family protein
Bo5g025650	0.0264334	5.77582	5.91096	5.03327	5.26586
Bo5g025660	0.00658087	5.64443	5.52941	4.01637	3.56656	AT1G18650	PDCB3	plasmodesmata callose-binding protein 3
Bo5g025820	0.00976716	7.7292	7.80205	6.9108	6.99716	AT1G18730	NDF6	NDH dependent flow 6 protein
Bo5g030250	0.00771409	-0.356643	-0.403366	1.64353	1.34223	AT1G20380		prolyl oligopeptidase-like protein
Bo5g030500	0.000729547	6.24304	6.37983	8.08285	7.86062	AT1G20620	CAT3	catalase 3
Bo5g030660	0.00339083	6.09106	6.23392	5.03074	5.1239	AT1G20810		peptidylprolyl isomerase
Bo5g030680	0.0157967	5.40002	5.48266	4.83785	4.97066	AT1G20830	MCD1	multiple chloroplast division site 1
Bo5g034370	0.000662791	5.43951	5.11265	3.0366	2.59446	AT1G21460		Nodulin MtN3-like protein
Bo5g034450	0.00569249	6.49622	6.42533	3.92944	3.58521	AT1G21500		hypothetical protein
Bo5g034640	0.00574683	4.27897	4.24168	4.95581	4.89725	AT1G21651
Bo5g034690	0.00916479	7.83859	7.82738	9.00829	8.89971	AT1G21680		DPP6 N-terminal domain-like protein
Bo5g034790	0.00964097	3.98412	4.02786	4.91733	4.92021	AT1G21760	FBP7	F-box protein 7
Bo5g034970	0.000144831	4.29076	4.34585	5.63718	5.76997
Bo5g037510	0.00426875	2.23044	2.0109	-0.774529	-1.836	AT1G22330		RNA recognition motif-containing protein
Bo5g038520	0.0374093	4.29648	4.26085	2.05132	2.23265	AT1G22440		alcohol dehydrogenase-like 2
Bo5g038780	0.0298869	6.33275	6.4322	5.63058	5.79603	AT1G22700		tetratricopeptide repeat-containing protein
Bo5g038790	0.00730672	6.61514	6.64642	5.73961	5.68685	AT1G22710	SUC2	sucrose transport protein SUC2
Bo5g038920	0.0158145	5.84614	5.81453	5.0875	5.06768	AT1G22850		SNARE associated Golgi protein family
Bo5g039210	0.013105	3.20679	3.29107	4.41104	4.49395	AT1G23040		hydroxyproline-rich glycoprotein family protein
Bo5g039420	0.0456169	8.97555	9.06341	8.28604	8.28146	AT1G23310	GGT1	glutamate:glyoxylate aminotransferase
Bo5g039640	0.0358939	2.81776	2.82926	0.148686	0.0390059	AT1G23480	CSLA03	putative mannan synthase 3
Bo5g041320	0.00646283	4.03052	3.81032	4.83707	4.87688	AT1G27200		hypothetical protein
Bo5g042970	0.0275465	3.24976	3.38788	4.32395	4.25343	AT1G26150	PERK10	proline-rich extensin-like receptor kinase 10
Bo5g043230	0.00620198	8.06464	7.87462	7.09859	6.83134	AT1G25450	KCS5	3-ketoacyl-CoA synthase 5
Bo5g045070	0.0330823	4.66224	4.69987	3.91126	4.05151	AT1G26761		Arabinanase/levansucrase/invertase
Bo5g048540	0.00052393	10.077	10.1007	9.04956	8.8602	AT1G32060	PRK	phosphoribulokinase
Bo5g048550	0.00223941	8.6289	8.78488	7.42694	7.2299	AT1G32080		hypothetical protein
Bo5g048810	0.00116587	6.44745	6.53013	5.30725	5.29369	AT1G32220		NAD(P)-binding Rossmann-fold-containing protein
Bo5g048840	0.0303769	6.94704	6.95904	7.45064	7.47003	AT1G32230	RCD1	WWE protein-protein interaction domain family protein
Bo5g049100	0.010839	8.70643	8.85159	7.77331	7.85264	AT1G32470		glycine cleavage system H protein
Bo5g054660	0.0252396	3.28134	3.13489	2.50844	2.29899	AT1G28240		hypothetical protein
Bo5g057190	0.0261246	3.19114	3.09768	1.48773	1.56136	AT1G28680		N-hydroxycinnamoyl/benzoyltransferase-like protein
Bo5g057360	0.00764924	7.17753	7.18052	5.28089	5.47173	AT1G29070		50S ribosomal protein L34
Bo5g059740	0.0266452	1.9128	2.07435	-0.282613	0.0774047	AT1G29460		SAUR-like auxin-responsive protein
Bo5g061110	0.00197008	11.9952	12.2407	9.92302	9.95815	AT1G29930	CAB1	chlorophyll a-b binding protein 1
Bo5g062420	0.0157604	6.24662	6.15985	5.523	5.59401	AT1G30120	PDH-E1BETA	pyruvate dehydrogenase E1 beta
Bo5g062900	0.014141	10.4043	10.4239	8.38732	8.46777	AT1G30380	PSAK	photosystem I reaction center subunit psaK
Bo5g062960	0.0279221	5.56547	5.50276	4.45475	4.5183	AT1G30440		Phototropic-responsive NPH3-like protein
Bo5g064300	0.0217656	6.79634	6.8243	5.43295	5.58369	AT1G30690		patellin-4
Bo5g064350	0.0424593	-0.175578	-1.27997	1.93496	1.76118
Bo5g065930	0.00126914	11.8515	11.7186	10.4411	10.1732	AT1G31330	PSAF	photosystem I reaction center subunit III
Bo5g068200	0.000606616	6.58343	6.59716	5.73727	5.83134	AT1G31812	ACBP6	acyl-CoA-binding protein 6
Bo5g068230	0.00741543	2.4399	2.32772	1.43706	1.44452	AT1G31820		amino acid permease-like protein
Bo5g070620	0.0156399	3.6453	3.66145	4.25389	4.25183
Bo5g070880	0.0292311	3.22023	3.12137	2.04254	1.77681	AT1G44110	CYCA1;1	cyclin-A1-1
Bo5g085440	0.000558422	0.939868	1.08845	3.1474	3.19783	AT1G34180	NAC016	NAC domain containing protein 16
Bo5g086590	0.00460417	3.35371	3.26524	2.7893	2.72403	AT1G34010		hypothetical protein
Bo5g086620	0.00677666	4.45299	4.20732	1.52949	1.02287	AT1G33811		GDSL esterase/lipase
Bo5g086650	0.00846681	2.39039	2.219	0.698642	0.595106	AT1G33770		protein kinase-like protein
Bo5g086820	8.83931e-06	7.59577	7.48751	9.88578	9.82015	AT1G32900		granule-bound starch synthase
Bo5g086830	0.000309704	-0.276204	0.119029	2.33233	2.29555	AT1G32850	UBP11	ubiquitin carboxyl-terminal hydrolase 4/11/15
Bo5g086990	0.0396787	6.20258	6.2553	7.50109	7.69349	AT1G32640	MYC2	transcription factor MYC2
Bo5g087060	0.0232721	6.02609	6.00034	5.24072	5.24482	AT1G32500	NAP6	protein ABCI7
Bo5g090560	0.00041884	7.59236	7.60763	6.80467	6.75196	AT1G32160		hypothetical protein
Bo5g091630	0.00742056	9.13273	9.03388	7.58063	7.23282	AT1G32080		hypothetical protein
Bo5g093070	0.000396127	2.86811	2.82008	4.63455	4.83049	AT3G23090		targeting protein for Xklp2-like protein
Bo5g094630	0.0252438	4.46561	4.41333	5.12075	5.07907	AT3G22590	PHP	RNA pol II accessory factor CDC73-like protein
Bo5g095780	0.0160243	5.33106	5.28339	5.88739	5.86403
Bo5g098230	0.0335457	4.12064	4.01487	4.52396	4.42408	AT3G22220		hAT dimerization domain-containing protein
Bo5g099920	0.000609246	3.97406	4.06763	2.74957	2.92797
Bo5g100950	0.00102145	3.23535	3.13533	6.06835	5.92448	AT3G21560	UGT84A2	sinapate 1-glucosyltransferase
Bo5g100960	0.0170498	3.20634	3.10602	1.47765	1.54484	AT3G21550	DMP2	hypothetical protein
Bo5g100980	0.0404314	3.01436	3.13396	1.63994	1.41393
Bo5g101050	0.00208275	-1.69569	-1.37923	2.36114	1.93118	AT3G21420		oxidoreductase, 2OG-Fe(II) oxygenase family protein
Bo5g101260	0.0032276	0.545862	0.560662	2.59557	2.68608	AT3G21270	DOF2	Dof zinc finger protein DOF3.1
Bo5g103450	0.000217732	2.27342	2.33252	5.37974	5.35468	AT3G21230	4CL5	4-coumarate--CoA ligase 4
Bo5g103530	0.0294346	5.82062	5.75468	5.00951	4.98743	AT3G21200	PGR7	proton gradient regulation 7
Bo5g103690	0.00012656	-0.291723	-0.167703	1.32761	1.59874
Bo5g105000	0.00053307	8.43133	8.37777	6.6464	6.52958	AT3G21055	PSBTN	photosystem II subunit T
Bo5g105160	0.0259151	3.40833	3.29314	1.82086	1.94235	AT3G20860	NEK5	NIMA-related kinase 5
Bo5g108530	0.0011507	3.87657	3.59334	2.18892	2.1001	AT3G20570	ENODL9	early nodulin-like protein 9
Bo5g109720	0.020102	4.87119	4.89806	2.89584	3.17052	AT3G20370		TRAF-like family protein
Bo5g109920	0.00458226	5.43251	5.44006	6.4547	6.3614	AT3G20250	PUM5	pumilio 5
Bo5g109930	0.0279739	5.04428	5.0805	4.01422	4.16202	AT3G20240		Mitochondrial substrate carrier family protein
Bo5g115220	0.000821225	0.322465	0.385716	1.10932	1.30218	AT3G19390		Granulin repeat cysteine protease family protein
Bo5g115730	0.00201047	3.24969	3.53786	-1.32474	-1.26889	AT3G19030		hypothetical protein
Bo5g116750	0.0246308	2.66753	3.08827	-0.964447	-0.834205
Bo5g116780	0.0133527	3.63358	3.75729	4.42517	4.53018	AT3G19000		2-oxoglutarate (2OG) and Fe(II)-dependent oxygenase-like protein
Bo5g117350	3.00771e-05	2.52651	2.50932	4.41405	4.52939	AT3G18610	NUC-L2	nucleolin
Bo5g118500	0.0390163	5.79261	5.84506	4.99557	4.86836	AT3G18500		carbon catabolite repressor protein 4-like 3
Bo5g120130	0.00198152	3.67353	3.747	2.35755	2.57536
Bo5g121270	0.000465162	7.41433	7.26801	5.38292	5.11687	AT3G18050		hypothetical protein
Bo5g121380	0.0241803	4.57964	4.43891	5.32311	5.41964	AT3G18000
Bo5g122540	0.0154409	3.96501	3.97722	3.24071	3.29032	AT3G17830		molecular chaperone Hsp40/DnaJ family protein
Bo5g122580	0.000186979	3.66551	3.71647	2.20407	2.15548	AT3G17810	PYD1	pyrimidine 1
Bo5g123390	0.000535535	3.2725	3.13058	4.86708	5.00732	AT3G17120		hypothetical protein
Bo5g123450	0.0104845	5.52133	5.54094	4.51308	4.46318	AT3G17100		transcription factor bHLH147
Bo5g123520	0.00448899	5.6401	5.75291	4.27096	4.14706	AT3G17040	HCF107	protein high chlorophyll fluorescent 107
Bo5g123760	0.0173737	-2.14098	-1.96826	0.851112	1.05544
Bo5g126160	0.00271687	8.60847	8.67159	6.41546	6.2735	AT3G16370		GDSL esterase/lipase APG
Bo5g126180	0.000152539	2.24691	1.94831	3.45977	3.31522	AT3G16350		myb family transcription factor
Bo5g126310	0.00111044	6.48636	6.27508	2.36475	2.63566	AT3G16240	DELTA-TIP	aquaporin TIP2-1
Bo5g126590	0.000103996	7.89556	7.91861	5.97948	5.92228	AT3G15850	FAD5	palmitoyl-monogalactosyldiacylglycerol delta-7 desaturase
Bo5g127000	4.57915e-05	6.11948	6.18691	4.23441	4.14513	AT3G15520		peptidyl-prolyl cis-trans isomerase CYP37
Bo5g127450	0.0263575	6.77897	6.60867	6.0378	6.02524	AT3G15110		hypothetical protein
Bo5g127540	0.000357784	4.75115	4.85179	6.49343	6.76919	AT3G14990		class I glutamine amidotransferase domain-containing protein
Bo5g127600	0.00013313	7.69263	7.77311	6.33312	6.25116	AT3G14930	HEME1	uroporphyrinogen decarboxylase 1
Bo5g128980	0.00718567	2.58704	2.53547	3.90418	3.99023	AT3G14630	CYP72A9	cytochrome P450, family 72, subfamily A, polypeptide 9
Bo5g130310	0.0357299	1.08616	1.46812	3.76771	3.51737	AT3G14415		(S)-2-hydroxy-acid oxidase
Bo5g130490	0.000133495	6.13033	6.0177	7.63132	7.64052	AT3G14230	RAP2.2	ethylene-responsive transcription factor RAP2-2
Bo5g131680	0.0155416	-0.0678257	0.292674	1.87087	1.98133	AT3G14160		2-oxoglutarate-dependent dioxygenase family protein
Bo5g132030	0.0135544	3.14521	2.83406	4.69268	4.40987	AT3G13810	IDD11	protein indeterminate(ID)-domain 11
Bo5g132160	0.00219391	7.12749	7.29108	5.18523	4.99648	AT3G13750	BGAL1	beta galactosidase 1
Bo5g132240	0.0386126	5.09485	5.00562	3.6585	3.26295	AT3G13690		protein kinase protein with adenine nucleotide alpha hydrolases-like domain-containing protein
Bo5g132380	0.00139627	5.1999	4.9018	3.87718	3.76089	AT3G13560		glucan endo-1,3-beta-glucosidase 4
Bo5g132450	0.00438418	6.27253	6.37259	5.32444	5.26128	AT3G13490	OVA5	Lysyl-tRNA synthetase, class II
Bo5g132520	0.0149372	7.484	7.23818	8.44211	8.07516	AT3G13460	ECT2	hypothetical protein
Bo5g132910	0.00104176	7.08686	7.13544	5.4034	5.34849	AT3G13120		30S ribosomal protein S10
Bo5g133150	0.0456076	8.61468	8.69647	7.78406	7.84521	AT3G12780	PGK1	phosphoglycerate kinase 1
Bo5g133220	0.0181725	5.31672	5.25518	3.17287	3.02743	AT3G12710		DNA-3-methyladenine glycosylase I
Bo5g133620	0.00160613	3.31908	3.26806	1.68709	1.49229	AT3G12150		hypothetical protein
Bo5g134740	0.0214405	4.1511	4.04531	1.68336	1.64225	AT3G12110	ACT11	actin-11
Bo5g135020	0.0040325	4.91423	4.82545	3.59177	3.46452	AT3G11945	HST	homogentisate solanesyltransferase
Bo5g136300	0.000156224	9.0173	9.00742	7.69911	7.66355	AT3G11630		2-Cys peroxiredoxin BAS1
Bo5g136650	0.0199128	4.60894	4.58729	3.98441	3.8616	AT3G11330	PIRL9	ras group-related LRR 9 protein
Bo5g137480	0.00167961	6.53479	6.54754	5.46948	5.27728	AT3G10420		P-loop containing nucleoside triphosphate hydrolase family protein
Bo5g137550	0.0187555	4.22198	4.30745	3.62639	3.67379	AT3G10350		anion-transporting ATPase family protein
Bo5g137690	0.0361723	3.95606	4.07914	4.71501	4.75294	AT3G10210		SEC14 cytosolic factor family protein / phosphoglyceride transfer family protein
Bo5g137770	3.98042e-05	5.81369	5.85336	4.39671	4.31333	AT3G10060		FKBP-like peptidyl-prolyl cis-trans isomerase-like protein
Bo5g138110	0.0242995	1.68494	1.68822	2.65399	2.6322	AT3G09760		RING/U-box domain-containing protein
Bo5g138210	0.00160338	4.91211	4.92482	3.83001	3.68911	AT3G09580		FAD/NAD(P)-binding oxidoreductase domain-containing protein
Bo5g138240	0.0374608	4.99008	4.67417	6.02883	6.02536	AT3G09540		pectate lyase
Bo5g139270	0.00984152	4.15277	3.87361	3.04004	3.0438	AT3G09430		hypothetical protein
Bo5g139650	0.000377452	11.41	11.5493	10.0089	9.98019
Bo5g139670	0.000762904	6.12114	6.14562	3.93003	4.02079	AT3G08920		rhodanese-like domain-containing protein
Bo5g139920	0.0254737	5.38726	5.1414	4.54308	4.39365	AT3G08680		putative inactive receptor kinase
Bo5g139940	1.68537e-05	5.03696	5.09239	4.26763	4.28906	AT3G08710	TH9	thioredoxin H9
Bo5g139970	0.00831261	6.92822	7.09765	5.69261	5.74087	AT3G08740		elongation factor EF-P
Bo5g140030	0.00024059	7.10873	7.19063	5.31627	5.34705	AT3G08030		hypothetical protein
Bo5g140080	0.00622302	4.46442	4.44124	3.45068	3.32589	AT3G07940		putative ADP-ribosylation factor GTPase-activating protein AGD11
Bo5g141190	0.00115847	3.39369	3.4843	4.10821	4.22503	AT3G07760		Sterile alpha motif (SAM) domain-containing protein
Bo5g141570	0.0408882	8.32851	8.1026	7.16985	7.11126	AT3G07390	AIR12	auxin-responsive-like protein
Bo5g141600	0.000233606	4.3854	4.33713	5.94084	5.9022	AT3G07360	PUB9	U-box domain-containing protein 9
Bo5g141620	0.0101908	1.57726	1.96228	-0.350248	-0.602937	AT3G07340		transcription factor bHLH62
Bo5g141630	0.00594384	6.56766	6.38054	5.52968	5.26956	AT3G07320		O-Glycosyl hydrolases family 17 protein
Bo5g141730	0.0242127	-1.37793	-0.563938	1.75581	1.95493
Bo5g141950	0.00285461	7.29074	7.12622	4.9624	4.71489	AT3G07010		putative pectate lyase 8
Bo5g143380	0.00523983	6.65411	6.71142	5.88986	5.91148	AT3G06580	GALK	Galactokinase
Bo5g143400	0.0298415	6.77496	6.63337	7.72888	7.56652	AT3G06550		O-acetyltransferase family protein
Bo5g143440	0.0328685	4.41375	4.66647	3.82053	3.82176	AT3G06500		putative neutral invertase
Bo5g143470	0.0356851	3.20836	3.15066	2.29956	2.40694	AT3G06483	PDK	pyruvate dehydrogenase kinase
Bo5g143480	0.0499345	4.03734	3.89812	3.11765	3.03821	AT3G06460		GNS1/SUR4 membrane-like protein
Bo5g143610	0.0137222	4.38627	4.58997	5.35102	5.37077	AT3G06330		RING/U-box domain-containing protein
Bo5g144800	0.00387181	5.26854	5.27444	1.96033	1.82826	AT3G06070		hypothetical protein
Bo5g145430	0.0361624	4.79747	4.60506	3.9035	3.95638	AT3G05400		sugar transporter ERD6-like 12
Bo5g145460	0.0448417	6.64762	6.65135	6.09232	6.00527	AT3G05350		metallopeptidase M24-like protein
Bo5g146670	7.13675e-05	3.2123	3.25406	5.51975	5.61458	AT3G05120	GID1A	putative gibberellin receptor GID1L1
Bo5g146760	0.0241452	6.10643	5.98715	4.98641	4.92815	AT3G05030	NHX2	sodium/hydrogen exchanger 2
Bo5g146930	0.000622743	7.4708	7.39347	6.8586	6.73855	AT3G04870	ZDS	zeta-carotene desaturase
Bo5g148130	0.00585691	-0.855487	-1.62915	1.54685	1.56594	AT3G04510	LSH2	hypothetical protein
Bo5g148850	0.000376026	2.79524	2.80817	5.14126	5.30857	AT3G03520	NPC3	non-specific phospholipase C3
Bo5g151370	0.0152877	2.50646	2.41718	0.65958	0.207992	AT3G02910		AIG2-like (avirulence induced gene) family protein
Bo5g151400	0.0100023	4.21192	4.26033	3.20845	3.42359	AT3G02870	VTC4	inositol-phosphate phosphatase
Bo5g151510	0.00530849	5.85904	5.80615	4.58327	4.36785	AT3G02750		putative protein phosphatase 2C 33
Bo5g151520	0.00137874	6.49095	6.43455	4.48917	4.52304	AT3G02730	TRXF1	thioredoxin F1
Bo5g154000	0.000526732	5.63995	5.481	3.69456	3.69837	AT3G01680		hypothetical protein
Bo5g155090	0.000664982	12.3472	12.3707	10.2816	10.0198	AT3G01500	CA1	carbonic anhydrase 1
Bo5g155110	0.000697635	7.80228	7.87182	6.27522	6.10936	AT3G01480	CYP38	peptidyl-prolyl cis-trans isomerase CYP38
Bo5g156520	0.0174854	4.40036	4.35925	3.62758	3.63696
Bo6g002180	0.00013972	6.20019	6.14888	4.44859	4.22137	AT1G44000		hypothetical protein
Bo6g003410	0.000925522	10.8771	10.8746	9.47137	9.55767	AT1G44575	NPQ4	photosystem II 22 kDa protein
Bo6g005720	0.000267115	7.15377	7.26702	5.79148	5.8381	AT1G44920		hypothetical protein
Bo6g005830	0.00463496	7.04662	6.94945	5.77814	5.55512	AT1G45130	BGAL5	beta-galactosidase 5
Bo6g006870	0.00390574	1.0723	1.3521	3.7729	4.12185	AT1G45201	TLL1	triacylglycerol lipase-like 1 protein
Bo6g010830	0.0263855	8.13234	8.15824	7.52794	7.35392	AT1G48030	mtLPD1	dihydrolipoyl dehydrogenase 1
Bo6g011040	0.00109738	0.434778	0.373627	1.73319	1.91557	AT1G48175	emb2191	Cytidine/deoxycytidylate deaminase family protein
Bo6g016900	0.0188839	0.840576	0.82937	1.97352	2.26178
Bo6g022060	0.000246868	7.16462	7.14198	5.84478	5.83565	AT1G50320	THX	thioredoxin X
Bo6g022210	0.000164556	5.19518	5.24183	4.09834	4.16754	AT1G50450		Saccharopine dehydrogenase
Bo6g022510	0.000270927	5.20811	5.19231	3.38662	3.49856	AT1G50732		hypothetical protein
Bo6g024750	0.0122287	7.87471	8.0096	7.03246	6.9632	AT1G51110		putative plastid-lipid-associated protein 12
Bo6g025880	0.0198864	5.62661	5.66889	6.66948	6.75633	AT1G51200		zinc finger A20 and AN1 domain-containing stress-associated protein 2
Bo6g027670	0.0184136	5.12894	4.783	-1.20176	-2.59387
Bo6g027680	0.0207491	7.30697	7.4782	6.12133	6.30023	AT1G52190		putative peptide transporter
Bo6g029400	0.015791	6.62177	6.59804	5.81979	5.75907	AT1G53240	mMDH1	malate dehydrogenase 1
Bo6g030940	0.0376246	3.02398	3.15078	5.33246	5.79963	AT1G52890	NAC019	NAC domain-containing protein 19
Bo6g031300	0.0229537	7.15651	7.2009	6.00454	6.03791	AT1G53240	mMDH1	malate dehydrogenase 1
Bo6g031530	5.08985e-05	5.52212	5.6264	3.29397	3.44166	AT1G53520		chalcone isomerase-like protein
Bo6g031630	4.7099e-05	5.61506	5.76144	4.61429	4.71745	AT1G53670	MSRB1	peptide methionine sulfoxide reductase B1
Bo6g032960	0.0159345	9.90151	9.7108	11.9628	12.0763
Bo6g032990	0.00781717	0.171363	0.119498	5.46662	6.11698
Bo6g034440	0.0173889	5.10061	4.77761	1.38387	1.44431
Bo6g034490	0.00172772	4.7993	5.00147	3.93364	3.95049	AT1G55370	NDF5	NDH-dependent cyclic electron flow 5
Bo6g034780	0.00117959	9.90822	9.82723	7.61537	7.43149	AT1G55670	PSAG	photosystem I reaction center subunit V
Bo6g037260	2.04379e-05	5.81256	5.803	6.58987	6.65807
Bo6g039490	0.0386919	2.09999	2.03491	-0.335626	0.18234	AT1G52700		alpha/beta-hydrolase domain-containing protein
Bo6g042530	0.00294597	2.0514	2.2257	3.72074	3.88696	AT1G51660	MKK4	mitogen-activated protein kinase kinase 4
Bo6g043710	0.000147413	5.67771	5.73369	4.59817	4.5048
Bo6g043770	0.0173324	6.15964	6.1609	5.5809	5.63823
Bo6g044130	0.00140956	6.28146	6.30405	5.22044	5.23157	AT1G34430	EMB3003	pyruvate dehydrogenase E2 component
Bo6g046770	0.0470442	3.48107	3.10957	2.07254	2.10105	AT1G33800		hypothetical protein
Bo6g048240	0.0468609	4.94639	4.94639	5.41544	5.52253
Bo6g050780	0.0202435	5.37833	5.49457	6.56444	6.59276	AT1G53940	GLIP2	GDSL-motif lipase 2
Bo6g050950	0.00947348	5.02966	4.85759	5.92147	5.91057	AT1G54130	RSH3	RELA/SPOT homolog 3
Bo6g050970	0.0021166	1.81065	1.44085	3.51487	3.53967	AT1G54160	NF-YA5	nuclear transcription factor Y subunit A-5
Bo6g051230	0.00413352	2.04676	1.99135	3.4143	3.47874	AT1G55310	SR33	SC35-like splicing factor 33
Bo6g051340	0.00184247	8.65365	8.61756	7.47358	7.32187	AT1G55480	ZKT	ZKT protein containing PDZ, K-box and a TPR region
Bo6g051400	0.00055876	10.4583	10.4338	8.98249	8.92684	AT1G55670	PSAG	photosystem I reaction center subunit V
Bo6g056210	0.00906666	6.97867	6.82491	8.09899	7.81216
Bo6g056280	0.0010678	7.1929	7.13769	6.33276	6.19323
Bo6g056340	2.78748e-05	6.01744	6.13149	4.67777	4.77715	AT5G36120	CCB3	cofactor assembly, complex C (B6F)
Bo6g056440	0.00636673	3.47221	3.63984	5.90597	6.17357	AT5G36220	CYP81D1	cytochrome P450 81D1
Bo6g059910	0.00191828	5.19884	5.16621	4.25489	4.32326	AT5G38290		chloroplastic group IIB intron splicing facilitator CRS2-A
Bo6g059920	0.00380823	4.60383	4.62596	3.85391	3.88177	AT5G38360		esterase/lipase domain-containing protein
Bo6g059930	0.00247289	11.4925	11.389	9.27551	9.29811	AT5G38420		ribulose bisphosphate carboxylase small chain 2B
Bo6g061050	0.000233007	7.31538	7.30682	6.52315	6.60734	AT5G38660	APE1	protein acclimation of photosynthesis to environment
Bo6g063200	0.0167013	4.28865	4.42697	2.02025	2.2571
Bo6g064320	0.00432085	5.07363	4.94038	4.08668	4.0824	AT5G39980		pentatricopeptide repeat-containing protein
Bo6g064910	8.3634e-05	4.89393	5.05914	3.73904	3.96041	AT5G41050		Pollen Ole e 1 allergen and extensin family protein
Bo6g066700	0.000371278	3.54463	3.35993	5.93856	5.98274	AT5G42050		DCD (Development and Cell Death) domain protein
Bo6g067160	0.00618568	6.90581	6.90722	6.01532	5.88993	AT3G53130	LUT1	carotenoid epsilon-ring hydroxylase
Bo6g067210	0.00913742	-0.705453	-0.938401	2.78532	2.88813	AT3G53230		cell division control protein 48-D
Bo6g067330	0.00112192	5.89559	6.0291	3.15773	3.35688	AT3G53420	PIP2A	aquaporin PIP2-1
Bo6g067380	0.0039064	7.78426	7.66675	6.51793	6.37385	AT3G53460	CP29	chloroplast RNA-binding protein 29
Bo6g067680	0.00651032	4.32183	4.4186	3.6066	3.64939	AT3G53900	UPP	uracil phosphoribosyltransferase
Bo6g068110	0.00632871	2.55748	2.54001	3.19973	3.36749
Bo6g068340	0.010903	10.942	11.1226	9.7801	9.90757	AT3G54890	LHCA1	light-harvesting complex I chlorophyll a/b binding protein 1
Bo6g068350	0.0265223	7.09323	7.18874	5.98114	6.11076	AT3G54900	CXIP1	monothiol glutaredoxin-S14
Bo6g068490	0.000358159	3.06816	3.07551	2.60449	2.62583	AT3G55010	PUR5	phosphoribosylformylglycinamidine cyclo-ligase
Bo6g068550	0.000289456	3.78552	3.92763	2.47404	2.42202	AT3G55120	TT5	chalcone--flavonone isomerase 1
Bo6g072300	0.0321569	1.8738	1.81312	3.26717	3.06614
Bo6g072440	8.17509e-05	9.02764	9.24734	7.79132	7.79278	AT3G56940	CRD1	magnesium-protoporphyrin IX monomethyl ester [oxidative] cyclase
Bo6g072940	0.00107088	1.27618	1.22322	3.89625	3.65802	AT3G57470		insulysin
Bo6g074510	0.0428037	5.37286	5.06582	0.786331	-0.383421	AT3G58120	BZIP61	basic leucine zipper transcription factor-like protein
Bo6g075990	0.0208005	3.84897	3.93336	4.58223	4.77796	AT3G58680	MBF1B	multiprotein-bridging factor 1b
Bo6g076110	0.0380879	5.95725	5.8956	5.41141	5.35865	AT3G58830		haloacid dehalogenase-like hydrolase domain-containing protein
Bo6g076870	0.0027825	3.9149	4.08127	3.46759	3.59108	AT3G60250	CKB3	casein kinase 2 subunit beta-3
Bo6g077690	0.0141355	0.235022	0.313213	2.88848	3.20839	AT3G61460	BRH1	brassinosteroid-responsive RING-H2
Bo6g077700	0.000520457	10.417	10.5316	9.2631	9.35682	AT3G61470	LHCA2	photosystem I light harvesting complex protein
Bo6g078080	0.00653991	4.37223	4.23373	2.86813	2.89626	AT3G61770		Acid phosphatase/vanadium-dependent haloperoxidase-related protein
Bo6g080370	0.00120506	7.40517	7.33992	6.34984	6.18623	AT1G80380		D-glycerate 3-kinase
Bo6g080680	0.031026	5.20507	5.22558	5.90943	5.98992	AT1G80790		XH/XS domain-containing protein
Bo6g080830	0.0193401	0.639029	1.24526	3.42597	3.16084	AT1G79680	WAKL10	wall-associated receptor kinase-like 10
Bo6g081360	0.0239613	4.41183	4.56595	3.44633	3.60045	AT1G78995		hypothetical protein
Bo6g083260	0.0086415	6.81231	6.72626	6.28376	6.16575	AT1G77590	LACS9	long chain acyl-CoA synthetase 9
Bo6g083280	0.0111555	4.96745	5.04517	-0.410439	0.621771	AT1G77530		O-methyltransferase family protein
Bo6g083360	0.00458314	3.55542	3.04235	-1.14443	-1.48305	AT1G77330		aminocyclopropanecarboxylate oxidase
Bo6g083370	0.0215623	4.64364	4.55853	5.46213	5.22365	AT1G77310		hypothetical protein
Bo6g083470	0.00478946	1.15976	1.44469	3.23362	3.35051	AT1G77000	SKP2B	F-box/LRR-repeat protein 5
Bo6g083480	0.0316676	5.27849	5.1826	6.16471	6.03674	AT1G76990	ACR3	ACT domain-containing protein 3
Bo6g083760	0.00166684	4.02939	4.36703	2.62868	2.73116	AT1G76730		5-formyltetrahydrofolate cyclo-ligase
Bo6g084850	0.00209454	-2.01892	-1.99247	2.91086	3.14474	AT1G76590		PLATZ transcription factor domain-containing protein
Bo6g086500	0.00378578	5.22251	5.12241	4.03245	3.78104	AT1G75180		Erythronate-4-phosphate dehydrogenase family protein
Bo6g086680	0.0414021	6.68281	6.80536	5.60306	5.68233	AT1G74970	RPS9	30S ribosomal protein S9
Bo6g086710	0.00017001	3.81441	3.67967	3.0411	2.88397	AT1G74960	FAB1	3-oxoacyl-[acyl-carrier-protein] synthase II
Bo6g086720	0.00396208	3.80695	4.32013	6.44199	6.74805	AT1G74950	TIFY10B	protein TIFY 10B
Bo6g087620	0.000873323	7.50655	7.50577	5.91642	5.96519	AT1G73655		FKBP-like peptidyl-prolyl cis-trans isomerase-like protein
Bo6g091380	0.00521193	2.46635	2.09481	-1.99297	-1.9652	AT1G72620		alpha/beta-hydrolase domain-containing protein
Bo6g091390	0.00276451	9.65623	9.62453	7.28084	7.20782	AT1G72610	GER1	germin-like protein subfamily 3 member 1
Bo6g092630	0.00171932	3.16633	3.03607	5.42833	5.27676	AT1G72180		leucine-rich receptor-like protein kinase
Bo6g094610	0.010611	1.85083	1.18732	-1.3273	-1.11462	AT1G70710	GH9B1	endoglucanase 8
Bo6g094660	0.0100086	5.5577	5.34335	4.41237	4.26219	AT1G70610	TAP1	ABC transporter B family member 26
Bo6g094990	0.00284128	2.61764	2.46051	4.57677	4.72131	AT1G70000		myb-like transcription factor-like protein
Bo6g096020	0.000591039	4.68975	4.56273	2.8643	3.04929	AT1G68590		30S ribosomal protein 3-1
Bo6g096050	0.0434202	8.92129	8.82471	7.77232	7.48568	AT1G68560	XYL1	alpha-xylosidase 1
Bo6g097240	0.00410901	6.05449	6.09312	4.28999	3.85494	AT1G68190		putative zinc finger protein
Bo6g097400	0.00295596	4.10686	4.59528	9.14296	9.82407
Bo6g098620	0.0319944	4.19835	4.00876	1.61422	1.32529	AT1G67750		putative pectate lyase 5
Bo6g098790	0.0362125	4.82157	4.69033	5.50042	5.55236	AT1G67560		lipoxygenase 6
Bo6g099400	0.00068228	6.15336	6.11666	2.96679	2.7337
Bo6g099590	0.000219318	6.37771	6.55918	4.32996	4.23439	AT1G65930	cICDH	isocitrate dehydrogenase
Bo6g103690	0.01554	8.52054	8.54256	7.71363	7.69885	AT1G67280		putative lactoylglutathione lyase, chloroplast
Bo6g103710	0.0421976	4.83312	4.76379	5.97093	6.16251	AT1G67300		putative plastidic glucose transporter 2
Bo6g107000	0.000461522	6.93206	6.95903	5.18865	5.07076	AT1G68560	XYL1	alpha-xylosidase 1
Bo6g107010	0.00146834	5.48041	5.32614	6.75746	6.68637	AT1G68570		putative nitrite transporter
Bo6g107090	0.000531777	8.16482	8.20404	6.26647	6.22689	AT1G68590		30S ribosomal protein 3-1
Bo6g107160	0.00643979	4.52211	4.42743	1.96093	2.21573	AT1G68670		myb-like transcription factor-like protein
Bo6g108740	0.00157912	4.76956	4.50566	5.6944	5.75397	AT1G69295	PDCB4	plasmodesmata callose-binding protein 4
Bo6g109010	0.00861976	7.94352	8.31946	6.11508	6.27825
Bo6g110450	0.0124679	6.12782	6.14736	5.44358	5.49933	AT1G69840		Hypersensitive-induced response protein 2
Bo6g110490	0.0189106	2.58062	2.06976	4.33895	4.10934	AT1G69870	NRT1.7	nitrate transporter 1.7
Bo6g110850	0.00103909	5.26661	5.2368	3.06235	3.20603	AT1G70210	CYCD1;1	cyclin-D1-1
Bo6g111010	2.23946e-05	6.7121	6.78906	5.0209	4.93742	AT1G70410	BCA4	beta carbonic anhydrase 4
Bo6g111030	0.0301886	4.18432	4.18584	2.24263	2.01956	AT1G70430		protein kinase-like protein
Bo6g112170	0.0176726	6.15666	6.39955	7.29069	7.34203	AT1G70580	AOAT2	alanine-2-oxoglutarate aminotransferase 2
Bo6g112190	0.00959012	4.44724	4.35208	5.36481	5.50171	AT1G70590		F-box protein
Bo6g112350	0.000267366	6.67065	6.7609	6.02557	6.02826	AT1G70760	CRR23	inorganic carbon transport protein-related protein
Bo6g112420	0.000615612	8.95079	8.91197	7.4647	7.1911	AT1G70820		phosphoglucomutase-like protein
Bo6g112600	0.00291395	1.75039	1.90671	-0.143809	-0.257845	AT1G70950		TPX2 (targeting protein for Xklp2) protein family
Bo6g112670	0.00138975	3.69852	3.83097	0.977771	1.10657	AT1G71030	MYBL2	myb proto-oncogene protein
Bo6g112800	0.0178979	4.3178	4.33181	3.81549	3.8805
Bo6g113050	3.10126e-05	7.66008	7.73464	6.57121	6.55731	AT1G71500		Rieske (2Fe-2S) domain-containing protein
Bo6g113090	0.0406773	0.808531	0.579128	2.55193	3.05868	AT1G71690		hypothetical protein
Bo6g113200	0.00972605	4.94554	5.00608	4.11562	4.22948	AT1G71720		small subunit ribosomal protein S1
Bo6g113320	0.000375416	4.12696	3.93715	4.88551	4.72544	AT1G71830	SERK1	somatic embryogenesis receptor kinase 1
Bo6g114730	0.0306149	2.85165	2.67382	4.36753	4.6213	AT1G72210		transcription factor bHLH96
Bo6g116050	0.00153012	11.2266	10.9939	8.33508	8.14796	AT1G72610	GER1	germin-like protein subfamily 3 member 1
Bo6g116070	0.00268938	6.23141	6.39588	5.28244	5.36943	AT1G72640		Rossmann-fold NAD(P)-binding domain-containing protein
Bo6g116250	0.0135854	2.22149	2.13745	4.85594	4.58845
Bo6g116450	8.28109e-05	6.84262	6.82857	5.79613	5.80273	AT1G73066		Leucine-rich repeat family protein
Bo6g116470	0.00224396	7.01288	6.98951	5.85336	5.67203	AT1G73110		putative Rubisco activase 2
Bo6g116730	0.0347413	8.10287	7.94157	10.4113	10.5125	AT1G73325		Kunitz family trypsin and protease inhibitor protein
Bo6g116770	0.0243691	2.92557	2.70545	0.40382	0.360762	AT1G73370	SUS6	sucrose synthase 6
Bo6g116780	0.0140512	3.80786	3.55457	2.82514	2.72471	AT1G73390		Endosomal targeting BRO1-like domain-containing protein
Bo6g118930	0.000220332	6.48628	6.58197	4.45255	4.57081	AT1G74730		hypothetical protein
Bo6g119110	0.00112244	5.13126	5.22652	4.25784	4.27259	AT1G74910		ADP-glucose pyrophosphorylase-like protein
Bo6g119140	0.00283582	5.65548	5.76224	6.82191	6.83412	AT1G74950	TIFY10B	protein TIFY 10B
Bo6g120110	0.0453042	10.2184	10.1967	8.3857	8.30664	AT1G76080	CDSP32	thioredoxin-like protein CDSP32
Bo6g120130	0.000336759	8.19285	8.40091	6.25296	6.3644	AT1G76100	PETE1	Plastocyanin minor isoform
Bo6g120700	0.0361271	2.51894	2.5453	5.26961	5.08576	AT1G76590		PLATZ transcription factor domain-containing protein
Bo6g121010	0.0433052	3.29515	3.4769	4.07059	4.38379	AT1G76980		hypothetical protein
Bo6g121090	0.00101222	4.37218	4.23602	6.12313	6.33449	AT1G77120	ADH1	alcohol dehydrogenase class-P
Bo6g121330	0.00410139	7.38133	7.35935	6.79939	6.61245	AT1G77490	TAPX	L-ascorbate peroxidase
Bo6g121460	0.0301728	7.66427	7.72615	5.05868	4.60729	AT1G77760	NIA1	nitrate reductase [NADH]
Bo6g121810	0.0376081	4.31928	4.34821	2.71503	2.63899	AT1G78170		hypothetical protein
Bo6g121900	0.00478937	3.47962	3.01853	-0.455529	-0.9226	AT1G78260		RNA recognition motif-containing protein
Bo6g122170	0.00321902	7.83837	7.99552	6.4579	6.50922	AT1G78650	POLD3	DNA-directed DNA polymerase
Bo6g122510	0.0031304	3.87598	3.8342	4.40957	4.39293	AT1G79030		DNAJ heat shock N-terminal domain-containing protein
Bo6g123900	0.00166055	4.00482	4.11724	3.05773	3.24014	AT1G79460	GA2	Ent-kaur-16-ene synthase
Bo6g124060	0.00251032	2.20322	2.89231	5.43682	5.27816	AT1G79680	WAKL10	wall-associated receptor kinase-like 10
Bo6g125600	0.0185244	7.23354	7.31596	6.33964	6.07796	AT1G80380		D-glycerate 3-kinase
Bo6g125700	7.03139e-07	1.68641	1.63435	7.41702	7.58281
Bo6g125710	0.0315029	-1.43281	-2.06048	4.10986	5.20195
Bo6g125720	7.03139e-07	1.68641	1.63435	7.41702	7.58281	AT1G80130		tetratricopeptide repeat domain-containing protein
Bo6g125780	0.00373978	6.9685	6.83671	5.83631	5.74264	AT1G80030		molecular chaperone Hsp40/DnaJ-like protein
Bo7g003470	0.0141405	2.54437	2.27247	-0.320679	-0.471232
Bo7g003610	0.0102115	2.74599	2.67677	4.36238	4.59504	AT2G20370	MUR3	xyloglucan galactosyltransferase KATAMARI1
Bo7g003670	0.0417321	4.01207	3.77972	1.89293	2.13423	AT2G20340		Tyrosine decarboxylase 1
Bo7g003700	0.00908897	4.23037	4.064	4.92624	4.78944	AT2G20310	RIN13	RPM1 interacting protein 13
Bo7g003790	0.00198152	3.67353	3.747	2.35755	2.57536	AT2G20270		monothiol glutaredoxin-S12
Bo7g005190	0.0466509	3.87113	3.69498	2.14035	2.06957	AT2G19880		nucleotide-diphospho-sugar transferase domain-containing protein
Bo7g005390	0.000125361	4.0058	3.81993	6.74148	6.90139	AT2G19810		zinc finger CCCH domain-containing protein 20
Bo7g005440	0.0476737	2.55366	2.30146	-2.78693	-4.72167	AT2G19800	MIOX2	inositol oxygenase
Bo7g008390	0.000845816	6.31586	6.16025	4.65535	4.72989	AT2G18950	HPT1	homogentisate phytyltransferase 1
Bo7g009680	0.00971011	4.7518	4.77724	5.42272	5.63063	AT2G18730	DGK3	diacylglycerol kinase 3
Bo7g009830	0.0158302	5.02119	4.66073	2.32854	2.44113	AT2G18620		geranylgeranyl diphosphate synthase 7
Bo7g011400	0.00112933	2.47575	2.58217	3.35133	3.42819	AT2G18240		Rer1-like protein
Bo7g012810	0.0188933	1.14267	0.785499	2.35459	2.2793
Bo7g014120	0.0208111	4.62201	4.71369	4.14585	4.26916	AT2G17720		2-oxoglutarate (2OG) and Fe(II)-dependent oxygenase-like protein
Bo7g016240	0.00623989	5.11551	4.98215	5.78279	5.82528
Bo7g017500	0.00186497	3.88863	3.61949	2.65686	2.24138	AT2G16630		pollen Ole e 1 allergen and extensin family protein
Bo7g019870	0.033755	4.84386	4.89254	5.30927	5.37526	AT2G16120	PMT1	polyol/monosaccharide transporter 1
Bo7g021220	0.0109775	2.76362	2.8451	1.86341	1.77951	AT2G15790	SQN	Peptidyl-prolyl cis-trans isomerase CYP40
Bo7g026710	0.045128	2.86512	2.92892	4.18213	4.10488	AT2G05940		kinase-like protein
Bo7g026810	0.0138486	5.89959	5.67461	5.0287	4.81453	AT2G05790		O-Glycosyl hydrolases family 17 protein
Bo7g029140	0.00530987	6.98678	7.02115	6.10089	6.1695
Bo7g030510	0.000368548	5.05811	4.96648	4.10196	3.97611	AT2G04360		hypothetical protein
Bo7g031790	0.00586426	3.64088	3.63596	4.32112	4.21597	AT3G24740		hypothetical protein
Bo7g040340	0.00579137	5.61205	5.59961	4.02821	3.86836	AT3G23510		Cyclopropane-fatty-acyl-phospholipid synthase
Bo7g040560	0.000661353	6.9289	7.05584	5.96662	6.1244	AT3G23400	FIB4	putative plastid-lipid-associated protein 6
Bo7g041050	0.0447911	5.305	5.27705	5.02746	5.0335	AT1G31160	HINT2	histidine triad nucleotide-binding 2 protein
Bo7g044900	0.00232692	13.0197	13.0997	8.25626	8.11264	AT1G29920	CAB2	chlorophyll a-b binding protein 2/3
Bo7g045240	0.000263108	6.71654	6.48832	1.46574	1.00579	AT1G29660		GDSL esterase/lipase
Bo7g045670	0.00294817	4.40263	4.43853	5.78296	5.68204
Bo7g046960	0.0393767	6.54493	6.49372	7.48386	7.4137	AT1G28570		GDSL esterase/lipase
Bo7g048170	0.00955701	0.710858	0.368674	2.39119	2.71484	AT1G28370	ERF11	ethylene-responsive transcription factor 11
Bo7g050020	9.33955e-05	2.44181	2.92783	-0.00132309	0.546881	AT1G24260		developmental protein SEPALLATA 3
Bo7g050420	0.00837516	4.14698	4.54432	-0.47947	-1.40499	AT1G25230		purple acid phosphatase 4
Bo7g052730	0.0240372	5.18186	5.19232	4.34528	4.17061	AT1G26230		TCP-1/cpn60 chaperonin-like protein
Bo7g052860	0.027191	2.87751	3.01698	3.42593	3.54624	AT1G25580	SOG1	NAC domain-containing protein 8
Bo7g054590	0.0191075	5.45224	5.25077	4.13533	4.27203	AT1G27140	GSTU14	glutathione S-transferase tau 14
Bo7g056170	0.0222282	0.983465	1.19947	2.42474	2.57721	AT1G23440		Peptidase C15, pyroglutamyl peptidase I-like protein
Bo7g056280	0.00305458	7.36494	7.4282	5.68822	6.06933
Bo7g056470	0.0446707	1.86999	1.63912	0.400235	0.729097	AT1G23040		hydroxyproline-rich glycoprotein family protein
Bo7g056480	0.0211605	4.79338	4.85625	3.5416	3.29701	AT1G23030		U-box domain-containing protein 11
Bo7g057740	0.00298242	7.04969	7.0228	6.10288	6.12852	AT1G22710	SUC2	sucrose transport protein SUC2
Bo7g057990	0.0216337	5.41826	5.47252	4.93122	4.98277	AT1G22450	COX6B	cytochrome C oxidase 6B
Bo7g058130	0.0107479	3.2081	3.24404	1.50742	1.77202	AT1G22370	UGT85A5	UDP-glucosyl transferase 85A5
Bo7g059400	2.96881e-05	8.05637	8.12791	6.32772	6.31925	AT1G21500		hypothetical protein
Bo7g060050	0.0344979	1.7727	1.6782	-6.90634	-8.61143	AT1G21970	LEC1	leafy cotyledon 1 transcription factor
Bo7g061340	3.22146e-05	4.61249	4.53335	2.59807	2.71207	AT1G20850	XCP2	Xylem cysteine proteinase 2
Bo7g061510	0.0108129	3.34334	3.20183	1.80317	1.87834	AT1G20510	OPCL1	OPC-8:0 CoA ligase1
Bo7g061890	0.0118262	9.78272	9.80753	8.87949	8.8363	AT1G20020	FNR2	ferredoxin--NADP+ reductase
Bo7g062450	0.00645933	6.19838	6.37307	5.27435	5.0982
Bo7g063710	0.0390612	4.74427	4.6557	5.33844	5.35123	AT5G67330	NRAMP4	metal transporter Nramp4
Bo7g064030	0.00242821	2.27516	2.469	4.48435	4.38411	AT5G67140		F-box protein
Bo7g064390	0.00305427	3.47954	3.48867	5.00978	4.82963	AT5G66820		hypothetical protein
Bo7g064820	0.00173786	11.5905	11.6945	10.2749	10.2037	AT5G66570	PSBO1	oxygen-evolving enhancer protein 1-1
Bo7g065170	0.0270144	3.90948	3.85292	5.71122	5.84102	AT5G43150		hypothetical protein
Bo7g066960	0.000287603	5.26951	5.36344	2.76892	2.41968	AT5G44020		HAD superfamily, subfamily IIIB acid phosphatase
Bo7g067590	2.56838e-05	6.371	6.4414	5.2949	5.36669	AT5G44520		ribose 5-phosphate isomerase A
Bo7g067690	0.00197129	2.12213	2.35492	1.20767	1.34766
Bo7g070080	1.79224e-05	6.35544	6.47797	5.52714	5.63017	AT5G45170		CbbY protein-like protein
Bo7g072620	0.00940108	3.29301	2.9751	1.89139	1.83188	AT5G45540		hypothetical protein
Bo7g074030	0.0242791	10.088	10.1375	9.29233	9.01685	AT5G46110	APE2	Glucose-6-phosphate/phosphate translocator-like protein
Bo7g075170	0.0409009	3.50159	3.57525	2.25207	2.47303	AT5G46240	KAT1	Potassium channel KAT1
Bo7g075180	0.0106974	5.28244	5.50198	6.51653	6.48877	AT5G46250		RNA-binding protein
Bo7g075710	0.000462477	5.60004	5.70917	7.01717	7.02517	AT5G46760	MYC3	transcription factor ATR2
Bo7g077170	0.0137685	4.6524	4.6905	3.72714	3.84489	AT5G47030		ATP synthase subunit delta'
Bo7g077350	0.00730651	6.29033	6.43824	5.04154	5.12515	AT5G47190		50S ribosomal protein L19-2
Bo7g077650	0.0145404	2.65683	2.14118	-5.0526	-3.89105	AT5G47500		putative pectinesterase 68
Bo7g077940	0.039148	2.08758	1.93345	3.43754	3.62988	AT5G47810	PFK2	6-phosphofructokinase 2
Bo7g078130	0.0179629	5.37875	5.49729	4.96051	5.03567	AT2G01220		nucleotidyl transferase domain-containing protein
Bo7g078740	0.0174493	2.61078	2.56198	1.52125	1.51183
Bo7g078900	0.0337935	2.2476	2.45737	1.6099	1.73366	AT2G01820		leucine-rich repeat protein kinase-like protein
Bo7g079960	0.017866	7.0274	6.85301	5.06098	4.95973	AT2G01850	EXGT-A3	xyloglucan:xyloglucosyl transferase
Bo7g081030	0.0284677	-0.240825	-0.103913	1.04873	1.28924	AT2G03250		phosphate transporter PHO1-6
Bo7g082230	0.0130943	6.10273	5.93632	4.93569	4.94232	AT3G25860	LTA2	2-oxoacid dehydrogenases acyltransferase family protein
Bo7g082250	0.0483716	4.70005	4.62464	5.82499	6.002	AT3G25890		ethylene-responsive transcription factor ERF119
Bo7g082300	0.000393287	7.85321	7.8986	6.51362	6.58683	AT3G25920	RPL15	50S ribosomal protein L15
Bo7g082700	0.000380522	8.91922	8.76734	5.89821	5.8463	AT3G26520	TIP2	aquaporin TIP1-2
Bo7g083850	4.69101e-06	5.46721	5.53078	4.09306	4.16766	AT3G26710	CCB1	cofactor assembly of complex C
Bo7g084000	0.0491271	5.63261	5.76736	4.94511	5.00547	AT3G26900	SKL1	shikimate kinase like 1
Bo7g084380	0.0193342	5.54033	5.46674	6.09415	6.00212	AT3G27260	GTE8	global transcription factor group E8
Bo7g084480	0.0028026	0.307852	0.0730345	1.22492	1.15555
Bo7g084620	0.012954	3.11411	3.03852	-0.933202	-0.895459
Bo7g085660	0.00108969	3.56377	3.57437	2.08707	2.2044	AT3G27520		hypothetical protein
Bo7g085830	0.00387817	-2.95178	-2.25011	1.95136	2.37072
Bo7g085890	0.00227998	9.54166	9.49856	6.29411	6.308	AT3G27690	LHCB2.3	photosystem II light harvesting complex protein 2.3
Bo7g086990	0.0235811	2.25651	2.12772	-0.0910361	0.215414	AT3G28857		basic helix-loop-helix (bHLH) DNA-binding family protein
Bo7g087340	0.00438961	6.78272	6.80653	6.04466	6.01432	AT3G29185		hypothetical protein
Bo7g088560	0.0185942	3.33693	3.59411	1.43445	1.21558	AT3G29810	COBL2	COBRA-like protein 2
Bo7g088620	0.0316742	4.66776	4.78347	2.43981	2.26368
Bo7g088640	3.77887e-05	5.6441	5.78559	1.83659	1.85903	AT3G30180	BR6OX2	brassinosteroid-6-oxidase 2
Bo7g089120	0.0321512	6.15999	6.24458	5.36931	5.48414	AT5G48220		indole-3-glycerol phosphate synthase
Bo7g089560	0.0260399	-0.742872	-0.817489	1.93253	2.67122	AT5G48850	ATSDI1	tetratricopeptide repeat domain-containing protein
Bo7g091030	0.0156722	6.77906	6.68774	3.54569	3.42495	AT3G27960		tetratricopeptide repeat domain-containing protein
Bo7g091140	0.0240454	6.40541	6.12479	5.09736	4.79644	AT3G28040		probably inactive leucine-rich repeat receptor-like protein kinase
Bo7g091160	0.00368529	5.04297	5.08686	4.35209	4.32795	AT3G28100		nodulin MtN21 /EamA-like transporter family protein
Bo7g091330	0.00991609	0.63635	0.347899	2.15179	2.02961	AT3G28450		leucine-rich repeat protein kinase-like protein
Bo7g091490	0.00187856	6.40254	6.43656	5.51567	5.55078	AT3G28710		V-type proton ATPase subunit d1
Bo7g091510	0.00695156	5.98533	5.98507	6.36099	6.44608	AT3G28730	HMG	FACT complex subunit SSRP1
Bo7g091530	0.000477076	5.09754	5.05791	3.99443	4.08687	AT3G28760		hypothetical protein
Bo7g092600	0.00210221	3.69872	3.77376	1.34972	1.11814	AT5G49215		glycoside hydrolase family 28 protein / polygalacturonase (pectinase) family protein
Bo7g092640	0.0431291	4.36767	4.09912	5.30448	5.14203	AT5G49280		hydroxyproline-rich glycoprotein family protein
Bo7g092700	0.00341455	3.71843	3.88582	-1.62483	-2.7324	AT5G49360	BXL1	beta-xylosidase 1
Bo7g092910	0.0447375	8.74747	8.82047	8.00097	8.10127
Bo7g093030	0.0240437	4.91487	5.02804	3.46196	3.40514	AT5G28770	BZO2H3	bZIP transcription factor-like protein
Bo7g093470	3.99321e-05	4.76529	4.76282	5.70276	5.77516	AT5G27320	GID1C	putative gibberellin receptor GID1L3
Bo7g093510	0.0172416	5.4426	5.5932	6.16531	6.37656	AT5G27380	GSH2	glutathione synthetase
Bo7g095040	0.00743633	2.43273	2.61134	3.88023	3.89914	AT5G26600		transaminase
Bo7g095570	0.0179454	3.38701	3.56982	1.53448	1.32098
Bo7g095960	0.0033565	9.59021	9.70668	8.00771	8.06146	AT5G25460		hypothetical protein
Bo7g096540	0.00276446	1.77505	1.81707	0.38641	0.77926	AT5G24800	BZIP9	basic leucine zipper 9
Bo7g097260	0.0114846	5.87101	5.88606	5.11351	4.79774	AT5G24060		pentatricopeptide repeat-containing protein-like protein
Bo7g097430	0.000674574	2.05235	1.90023	4.33767	4.36971	AT5G23850		hypothetical protein
Bo7g097500	0.0453401	4.40991	4.59758	2.6609	2.71862	AT5G23660	MTN3	MTN3-like protein
Bo7g097560	0.000147408	6.46806	6.47618	8.219	8.1859	AT5G23570	SGS3	protein SUPPRESSOR OF GENE SILENCING 3
Bo7g097900	0.000999119	8.66795	8.74017	7.58822	7.516	AT5G23120	HCF136	photosystem II stability/assembly factor HCF136
Bo7g097950	0.00124406	8.95947	8.97197	8.12094	8.12852	AT5G23060	CaS	calcium sensing receptor
Bo7g098190	0.000273434	1.47144	1.31571	5.36491	5.62393	AT5G60910	AGL8	agamous-like MADS-box protein AGL8
Bo7g098320	0.0249594	2.87796	2.67003	3.8862	3.51851	AT5G61090		nucleic acid binding protein
Bo7g098370	0.00426805	3.70084	3.51879	4.78407	4.58387
Bo7g098580	0.000211343	9.22308	9.34897	8.10467	8.1039	AT5G61410	RPE	D-ribulose-5-phosphate-3-epimerase
Bo7g098930	0.0342106	3.30708	3.39377	1.52161	1.81907	AT5G61660		glycine-rich protein
Bo7g099210	0.00235958	3.71179	3.63381	1.87344	1.64796	AT3G50120		hypothetical protein
Bo7g099410	0.00209327	3.33122	3.6218	5.95688	6.09779	AT3G50630	KRP2	cyclin-dependent kinase inhibitor 2
Bo7g099470	0.00118465	3.13996	3.11922	1.40471	1.3861	AT3G50750	BEH1	BES1/BZR1 homolog 1
Bo7g100610	0.0352724	3.88689	3.41436	4.82872	4.70934	AT3G50910		hypothetical protein
Bo7g101250	0.00148159	-0.801667	-1.09831	2.11732	1.96118
Bo7g101260	0.00430404	1.08856	1.02219	4.24119	4.33283	AT3G51860	CAX3	vacuolar cation/proton exchanger 3
Bo7g103850	3.72067e-05	8.43947	8.49894	6.48096	6.22261	AT4G15560	CLA1	Deoxyxylulose-5-phosphate synthase
Bo7g104270	0.0365697	3.96374	4.08372	0.662681	1.03535
Bo7g104380	0.00467373	7.05494	7.11967	6.25131	6.43952	AT4G16410		hypothetical protein
Bo7g104460	0.0130817	3.65562	3.78363	1.64194	1.97348	AT4G16480	INT4	inositol transporter 4
Bo7g104920	0.0362805	2.66226	2.7937	1.61379	1.39105
Bo7g104960	0.0271051	8.23592	7.93477	10.0825	9.90968	AT4G17090	CT-BMY	beta-amylase 3
Bo7g105050	0.0202198	4.27464	4.22977	4.70584	4.72662	AT4G17260		L-lactate dehydrogenase
Bo7g105370	0.000345871	5.39158	5.35491	4.41073	4.46782	AT4G17740		Peptidase S41 family protein
Bo7g105410	0.000943275	5.43482	5.21102	7.44019	7.18753	AT4G17770	TPS5	alpha,alpha-trehalose-phosphate synthase [UDP-forming] 5
Bo7g105680	0.0183151	0.836814	0.51402	2.67449	2.85042	AT4G18010	5PTASE2	Type I inositol-1,4,5-trisphosphate 5-phosphatase 2
Bo7g105890	0.0241924	3.39142	3.63188	1.4164	1.50909	AT4G18270	TRANS11	phospho-N-acetylmuramoyl-pentapeptide-transferase-like protein
Bo7g106010	0.000101066	8.58691	8.73329	6.96096	7.04144	AT4G18480	CHLI1	magnesium-chelatase subunit chlI
Bo7g106150	0.0133789	1.26695	1.3787	3.27646	3.55346	AT4G18610	LSH9	hypothetical protein
Bo7g106220	0.000220074	3.90542	3.92915	1.86089	1.62225	AT4G18710	BIN2	Shaggy-related protein kinase eta
Bo7g106290	0.0193716	1.22264	1.32113	-0.799333	-0.32717	AT4G18830	OFP5	ovate family protein 5
Bo7g106910	0.000696776	5.85671	5.87896	5.21018	5.32039	AT4G20010	PTAC9	protein OSB2
Bo7g107110	0.00150044	7.36018	7.51715	6.57863	6.56586	AT4G20360	RABE1b	Elongation factor Tu
Bo7g107370	0.00837608	-0.781701	-0.390568	3.10857	3.25182	AT4G21320	HSA32	Aldolase-type TIM barrel family protein
Bo7g107430	0.000263048	3.80861	3.80675	2.37378	2.45797	AT4G21445		hypothetical protein
Bo7g107730	0.0054761	0.669761	0.5258	2.77154	2.5084
Bo7g107770	0.047123	3.99869	4.13676	5.85284	6.20106	AT4G21990	2018-04-03	5'-adenylylsulfate reductase 3
Bo7g107790	0.0126351	3.29292	3.31113	4.02909	4.10414
Bo7g107860	0.00459117	2.41271	2.38999	3.84377	3.76371	AT4G22270	MRB1	hypothetical protein
Bo7g108360	0.0195342	2.11595	2.00987	3.39146	3.61607	AT4G22950	AGL19	agamous-like MADS-box protein AGL19
Bo7g108370	0.00289304	3.18263	3.2348	4.42296	4.46191	AT4G22950	AGL19	agamous-like MADS-box protein AGL19
Bo7g109030	0.00625034	5.04482	5.13605	3.86306	4.04595	AT4G23710	VAG2	V-type proton ATPase subunit G2
Bo7g109080	0.00136272	3.23394	3.35464	1.89338	1.75539	AT4G23730		glucose-6-phosphate 1-epimerase
Bo7g109090	0.0143642	5.75669	5.61024	4.25886	4.19871	AT4G23740		putative inactive receptor kinase
Bo7g109150	0.0104524	7.58319	7.42648	6.00386	5.6863	AT4G23820		glycoside hydrolase family 28 protein / polygalacturonase (pectinase) family protein
Bo7g109290	0.00893538	6.54899	6.48478	5.59279	5.27182	AT4G24020	NLP7	NIN like protein 7
Bo7g109520	0.00154695	1.6071	1.65057	3.89715	3.81918
Bo7g109690	0.0182612	7.10754	7.01326	5.85009	5.72941	AT4G24620	PGI1	phosphoglucose isomerase 1
Bo7g109710	0.0352164	6.89938	6.95501	7.39893	7.39343	AT4G24690		ubiquitin-associated (UBA) zinc-finger and PB1 domain-containing protein
Bo7g109740	0.00535857	8.67895	8.73175	7.30171	7.32133	AT4G24770	RBP31	ribonucleoprotein
Bo7g109920	0.000310488	6.85509	6.92146	4.90848	4.87959	AT4G25050	ACP4	acyl carrier protein 4
Bo7g109930	9.05821e-05	6.35492	6.37748	4.9889	4.87917	AT4G25080	CHLM	magnesium-protoporphyrin IX methyltransferase
Bo7g110110	0.0016379	7.18718	7.31881	3.1001	3.09367	AT4G25260		plant invertase/pectin methylesterase inhibitor domain-containing protein
Bo7g110130	0.00670908	0.604685	1.03011	2.28791	2.56203	AT4G25300		protein SRG1
Bo7g110240	0.020225	6.16438	6.25289	5.56072	5.66259	AT4G25370		Double Clp-N motif protein
Bo7g110340	0.00036124	6.01118	6.05601	6.8424	6.93593	AT4G25500	RSP35	arginine/serine-rich-splicing factor RSP40
Bo7g110490	0.0194137	3.59564	3.64926	2.6332	2.73238	AT4G25700	BETA-OHASE1	beta-carotene hydroxylase
Bo7g111010	0.0265934	4.0546	3.98252	3.31588	3.14593	AT4G26650		RNA recognition motif-containing protein
Bo7g111060	0.0149836	6.05013	6.15534	5.47746	5.51677	AT4G26710		ATPase, V0 complex, subunit E
Bo7g111200	0.0126963	2.11287	2.46021	3.78904	3.82585	AT4G26950		hypothetical protein
Bo7g111430	0.00016153	9.74042	9.69698	7.06412	6.90933	AT4G27440	PORB	protochlorophyllide reductase B
Bo7g111520	0.00289988	6.41571	6.39737	5.56154	5.56309	AT4G27600	NARA5	pfkB-like carbohydrate kinase family protein
Bo7g111750	0.0138919	2.39078	2.31795	3.70838	3.55882	AT4G27910	SDG16	histone-lysine N-methyltransferase ATX4
Bo7g111810	0.00562484	5.26991	5.60302	4.24033	4.28951	AT4G28025		hypothetical protein
Bo7g111820	0.00136487	4.88555	5.06942	4.0512	4.04769	AT4G28030		GCN5-related N-acetyltransferase (GNAT) family protein
Bo7g113250	0.0270282	6.01549	5.92221	4.41352	4.59341	AT4G28660	PSB28	photosystem II reaction center PSB28 protein
Bo7g113310	0.000900918	7.36493	7.44775	6.02497	6.06406
Bo7g113410	0.0127662	-2.63388	-3.49108	2.40931	1.95459	AT4G28940		Phosphorylase-like protein protein
Bo7g113470	0.000558758	1.82703	1.1738	-2.19499	-2.30291	AT4G29020		glycine-rich protein
Bo7g113610	0.00111462	1.17376	0.265759	4.50856	4.35641	AT4G29190		zinc finger CCCH domain-containing protein 49
Bo7g113670	0.00183204	3.86755	3.85957	2.92236	3.00713	AT4G29270		HAD superfamily, subfamily IIIB acid phosphatase
Bo7g113790	0.0250266	5.29106	5.37354	4.34803	4.38693	AT4G29590		methyltransferase
Bo7g113830	0.0381976	4.89491	4.98618	4.12606	4.13497	AT4G29670	ACHT2	thioredoxin-like 2-2
Bo7g114080	0.00855793	0.416282	0.861288	3.58354	3.91094	AT4G29890		choline monooxygenase
Bo7g114140	0.031439	5.00445	5.24241	4.23591	4.46643	AT4G30010		hypothetical protein
Bo7g114150	0.0046218	5.42155	5.38752	4.39339	4.55605	AT4G30020		PA-domain containing subtilase family protein
Bo7g114570	0.0233784	4.91317	4.85625	6.24108	6.65001	AT4G30530		class I glutamine amidotransferase domain-containing protein
Bo7g114600	0.000699274	5.68967	5.8238	4.78377	4.84434	AT4G30580	ATS2	1-acyl-sn-glycerol-3-phosphate acyltransferase 1
Bo7g114880	0.0424258	5.00198	4.86205	5.72749	5.6447	AT4G30960	SIP3	CBL-interacting serine/threonine-protein kinase 6
Bo7g115430	0.0172837	2.79119	2.79696	0.800013	1.12983	AT4G31840	ENODL15	early nodulin-like protein 15
Bo7g115530	0.0398167	3.16063	3.27041	2.58622	2.62568	AT4G31930		Mitochondrial glycoprotein family protein
Bo7g115630	0.0247152	4.72078	4.79913	5.46492	5.33257	AT4G32160		Phox (PX) domain-containing protein
Bo7g115960	0.00375872	1.43579	1.45371	3.14928	3.02483	AT4G32980	ATH1	homeobox protein ATH1
Bo7g116260	0.00462895	2.63584	2.67008	4.15055	3.77333
Bo7g116600	0.0125815	6.48125	6.49707	5.11001	5.30853	AT4G34090		putative cyclin delta-3
Bo7g116620	0.0410549	6.07521	6.07128	5.44787	5.50545	AT4G34120	LEJ1	cystathionine beta-synthase domain-containing protein
Bo7g116870	0.00134422	5.75891	5.66369	6.28816	6.20013	AT4G34480		glucan endo-1,3-beta-glucosidase 7
Bo7g116970	0.00297216	3.65741	3.72255	3.01211	3.05617	AT4G34640	SQS1	Squalene synthase
Bo7g117490	0.00709582	5.00738	5.03751	3.42863	3.36359	AT4G35560		transducin/WD40 domain-containing protein
Bo7g117910	0.0311709	5.53603	5.30354	6.31971	6.34377	AT4G36360	BGAL3	beta-galactosidase 3
Bo7g118060	0.00342446	4.32599	4.30655	5.90376	5.87695
Bo7g118210	0.0315595	1.28804	0.841411	2.76478	2.91103	AT4G36830	HOS3-1	GNS1/SUR4 membrane protein
Bo7g118570	0.0258957	4.1873	4.24689	3.21795	3.03893	AT4G37530		peroxidase 51
Bo7g119310	0.000117565	5.19788	5.05314	7.55587	7.86671	AT4G39210	APL3	glucose-1-phosphate adenylyltransferase large subunit 3
Bo7g119580	0.0291937	2.86478	3.20829	1.22332	1.17827	AT4G38840		SAUR-like auxin-responsive protein
Bo8g001470	0.0326359	2.01862	1.94448	3.55151	3.52882
Bo8g002560	0.000700831	7.33099	7.48991	6.52051	6.6296	AT1G03630	PORC	protochlorophyllide reductase C
Bo8g002730	0.0467108	1.51656	2.09092	-0.745256	-0.613575	AT1G04040		HAD superfamily, subfamily IIIB acid phosphatase
Bo8g004180	0.0371203	4.6924	4.84416	4.09697	4.18508	AT1G04690	KAB1	potassium channel beta subunit 1
Bo8g007130	0.0107939	8.49824	8.51142	7.99745	7.9395	AT1G06430	FTSH8	cell division protease ftsH-8
Bo8g007190	1.88024e-05	11.8701	11.966	10.4894	10.3831	AT1G06680	PSBP-1	oxygen-evolving enhancer protein 2-1
Bo8g007200	0.00223346	6.74707	6.8098	5.64416	5.73178	AT1G06690		NAD(P)-linked oxidoreductase-like protein
Bo8g009500	0.00179775	2.75384	2.94356	4.22551	4.09591	AT1G07380		Neutral/alkaline non-lysosomal ceramidase
Bo8g010870	0.0274038	3.32242	3.40791	4.23576	4.24868	AT1G07870		putative serine/threonine-protein kinase RLCKVII
Bo8g011060	0.00294163	6.88322	6.74738	5.23181	5.254	AT1G08380	PSAO	photosystem I subunit O
Bo8g011640	0.000297962	1.56023	1.14478	3.20066	2.8602	AT1G49450		WD40 domain-containing protein
Bo8g011680	0.00483018	7.30921	7.30754	6.45899	6.27623	AT1G49380		cytochrome c biogenesis protein CCS1
Bo8g015080	0.00304947	3.73112	3.83503	4.76184	4.82897	AT1G48430		Dihydroxyacetone kinase
Bo8g016800	0.00161506	3.8261	3.60845	4.84528	4.80134	AT1G47670		Lysine histidine transporter-like 8
Bo8g020550	0.00868679	5.05964	5.14342	4.45863	4.50322	AT1G45230		hypothetical protein
Bo8g020580	0.00853881	6.30593	6.25083	4.47931	4.52177	AT1G45201	TLL1	triacylglycerol lipase-like 1 protein
Bo8g021860	0.00328701	10.5974	10.5459	8.991	8.99236	AT1G44575	NPQ4	photosystem II 22 kDa protein
Bo8g021880	0.0147579	7.16344	7.20833	5.34952	5.09399	AT1G44446	CH1	chlorophyllide a oxygenase
Bo8g023160	0.00474443	8.26089	8.32976	7.46976	7.58455	AT1G43670		fructose-1,6-bisphosphatase, cytosolic
Bo8g024290	0.0133527	10.989	10.9851	9.69882	9.56397	AT1G42970	GAPB	glyceraldehyde-3-phosphate dehydrogenase B
Bo8g024300	0.00280951	7.11619	7.23984	6.47861	6.57713	AT1G42960		hypothetical protein
Bo8g024430	0.00580464	5.55475	5.23282	3.25692	2.95762
Bo8g025610	0.0191952	3.30331	3.20082	4.53634	4.59561	AT1G36370	SHM7	serine hydroxymethyltransferase 7
Bo8g025620	0.0170598	5.51211	5.54765	5.28983	5.29324	AT1G36320		hypothetical protein
Bo8g027500	0.00934358	4.07781	4.18477	5.71062	5.66198	AT1G33100		MATE efflux family protein
Bo8g028550	0.0105637	-1.08714	-1.13231	1.59468	1.78034	AT1G33030		O-methyltransferase-like protein
Bo8g028680	0.00192926	8.68534	8.79793	7.46701	7.60382	AT1G32470		glycine cleavage system H protein
Bo8g028850	0.00720096	2.25287	2.74862	4.10532	4.5534	AT1G32640	MYC2	transcription factor MYC2
Bo8g030220	0.0217282	3.16264	3.14182	2.14072	2.3463	AT1G32150	bZIP68	basic region/leucine zipper transcription factor 68
Bo8g030230	0.00870431	3.47458	3.87048	1.598	2.01363
Bo8g030490	5.29342e-05	9.55855	9.5993	8.49727	8.4205	AT5G35630	GS2	glutamine synthetase
Bo8g030540	0.00301219	9.87549	9.78517	7.74494	7.80401
Bo8g030810	7.64236e-05	1.36087	1.36047	3.88571	3.91085
Bo8g030820	0.0315781	1.1426	1.33172	-0.381651	-0.425122
Bo8g032080	0.00130761	-0.902669	-0.82623	1.76629	1.99864
Bo8g033750	0.00334414	7.17397	7.22375	6.40696	6.40466	AT4G13250	NYC1	chlorophyll(ide) b reductase
Bo8g033810	0.0190246	0.57015	0.64444	2.43551	2.27388
Bo8g033980	0.000395335	6.51842	6.42647	5.444	5.18312	AT4G12980		putative auxin-responsive protein
Bo8g034270	0.00117229	11.2472	11.2344	9.54329	9.51688	AT4G12800	PSAL	photosystem I reaction center subunit XI
Bo8g035480	0.000147742	7.64938	7.64146	6.65668	6.67685	AT4G13590		hypothetical protein
Bo8g036710	0.0355412	6.73777	6.74085	7.35118	7.36353
Bo8g038070	0.00137986	5.49713	5.56471	4.55985	4.73205	AT4G14500		SRPBCC ligand-binding domain-containing protein
Bo8g039400	0.0144336	3.58711	3.60321	2.86419	2.9389	AT4G14930		5'-nucleotidase
Bo8g039560	0.00994693	7.06798	7.06534	6.43284	6.46766	AT4G15110	CYP97B3	cytochrome P450 97B3
Bo8g040630	0.000171104	0.892628	0.97692	6.13061	6.19057
Bo8g040650	0.0344126	3.93313	4.07567	3.37484	3.48904	AT4G15420		ubiquitin fusion degradation UFD1 family protein
Bo8g042030	0.0123167	0.216924	-0.0301919	2.52682	2.98409	AT4G15760	MO1	monooxygenase 1
Bo8g042040	0.0101002	0.997317	0.97388	2.99178	2.9605	AT4G15765		FAD/NAD(P)-binding oxidoreductase family protein
Bo8g043380	0.0176545	1.42305	1.10251	-0.499377	-0.303802
Bo8g044640	0.0233451	2.38333	2.71659	3.73581	3.79358	AT4G16447		hypothetical protein
Bo8g044750	0.0351297	0.539883	-0.331051	3.0926	3.39819	AT4G16550		HSP20-like chaperone
Bo8g045830	0.0129481	7.22113	7.29847	8.46889	8.54908	AT4G16740	TPS03	(E)-beta-ocimene synthase
Bo8g046020	0.00667849	8.35879	7.91966	6.01143	5.69689	AT4G16980		arabinogalactan family protein
Bo8g047170	0.00183093	2.10904	2.27502	3.80075	3.92991	AT4G17230	SCL13	protein scarecrow-like 13
Bo8g047260	0.00702122	6.06208	6.08084	5.00956	4.90532	AT4G17300	NS1	asparaginyl-tRNA synthetase
Bo8g049550	0.00242128	6.66783	6.81993	5.38052	5.43202	AT4G17560		50S ribosomal protein L19-1
Bo8g049970	0.0207997	3.80451	3.88931	5.22173	4.93082
Bo8g049980	0.0264514	0.85496	1.10932	2.99225	2.75113
Bo8g050440	0.00101425	7.23802	7.44697	3.49751	3.53539	AT4G24780		putative pectate lyase 18
Bo8g051380	0.000710432	3.26527	3.17455	2.23394	2.09421	AT4G26710		ATPase, V0 complex, subunit E
Bo8g052850	0.00988431	7.47975	7.22127	6.1331	5.91072	AT4G27595		hypothetical protein
Bo8g052930	0.000161842	3.69783	3.49307	5.90605	6.11508	AT4G27900		CCT motif family protein
Bo8g054490	0.00415648	3.77064	3.93787	2.99057	2.98677	AT4G28730		glutaredoxin-C5
Bo8g058050	0.015409	4.17012	4.35583	4.65184	4.79067	AT1G08820	VAP27-2	vamp/synaptobrevin-associated protein 27-2
Bo8g058430	0.00596936	4.97807	4.88736	6.60222	6.37379	AT1G09420	G6PD4	glucose-6-phosphate dehydrogenase 4
Bo8g058810	0.0398222	4.73623	4.6556	5.18801	5.15105	AT1G09730		putative ubiquitin-like-specific protease 2B
Bo8g058840	0.00265187	4.49846	3.98589	0.670722	0.552482	AT1G09750		aspartyl protease-like protein
Bo8g058960	0.00867829	1.68459	1.40252	-0.513401	-0.447191	AT1G09880		rhamnogalacturonate lyase-like protein
Bo8g059080	0.00313816	4.21391	3.9661	2.76675	2.82255	AT1G10070	BCAT-2	branched-chain-amino-acid aminotransferase 2
Bo8g059140	0.000922451	6.33579	6.0651	7.32555	7.06164	AT1G10180		hypothetical protein
Bo8g059630	0.00518305	2.95322	3.10924	1.06364	1.0057	AT1G10740		alpha/beta-hydrolase domain-containing protein
Bo8g059760	0.00984152	3.74318	3.65565	0.967636	1.39851	AT1G10960	FD1	ferredoxin
Bo8g061370	0.00405639	7.13264	7.2344	6.47276	6.50042	AT1G11750	CLPP6	ATP-dependent Clp protease proteolytic subunit 6
Bo8g061390	0.00483846	3.52618	3.8699	2.23202	2.13698	AT1G11790	ADT1	arogenate dehydratase 1
Bo8g062550	0.0256008	8.2305	8.2122	6.07856	5.99344	AT1G12090	ELP	extensin-like protein
Bo8g063790	0.030666	7.86258	7.62756	5.88494	5.9806	AT1G15140		FAD/NAD(P)-binding oxidoreductase
Bo8g064890	0.00315306	4.83739	4.73038	2.59296	2.20241	AT1G12570		glucose-methanol-choline (GMC) oxidoreductase-like protein
Bo8g065350	0.00720555	5.82012	5.94087	4.80665	4.81557
Bo8g065470	0.00413968	8.42111	8.46836	7.48559	7.57723	AT1G13440	GAPC2	glyceraldehyde 3-phosphate dehydrogenase
Bo8g065610	0.0321532	2.63082	2.57132	-3.11796	-1.77252
Bo8g065930	0.0391785	2.48549	2.86945	3.83631	4.10627	AT1G14130		2-oxoglutarate (2OG) and Fe(II)-dependent oxygenase-like protein
Bo8g066060	0.00251538	-2.07118	-1.55466	1.1306	1.57747
Bo8g066200	1.13631e-05	6.14917	5.98602	2.3541	2.34518	AT1G14700	PAP3	purple acid phosphatase 3
Bo8g066610	0.000212736	4.63115	4.58969	5.55609	5.59338	AT1G15940		aspartyl beta-hydroxylase N-terminal region domain-containing protein
Bo8g066850	0.00779036	8.49605	8.52761	7.43572	7.30086	AT1G16880		uridylyltransferase-related protein
Bo8g067020	0.00538818	7.62977	7.56397	6.81219	6.59744	AT1G17220	FUG1	translation initiation factor IF-2
Bo8g067430	0.00329536	7.54036	7.60866	8.50346	8.57495	AT1G17745		D-3-phosphoglycerate dehydrogenase
Bo8g067980	0.00148056	3.9282	3.93809	1.72321	1.24349	AT1G18620		hypothetical protein
Bo8g068110	0.00178555	4.49168	4.22104	2.52942	2.59884	AT1G18810		protein phytochrome kinase substrate 3
Bo8g068280	0.00870186	5.97836	5.8787	5.10343	4.8512	AT1G19110		inter-alpha-trypsin inhibitor heavy chain-like protein
Bo8g068320	0.000539255	8.56224	8.55377	7.02978	7.08746	AT1G19150	LHCA6	light-harvesting complex I chlorophyll a/b binding protein 2
Bo8g068510	0.000296161	3.37321	3.68785	5.19292	5.40323	AT1G19380		hypothetical protein
Bo8g068520	0.000110189	-0.799172	-0.363897	1.15934	1.47255	AT1G19390		putative wall-associated receptor kinase-like 11
Bo8g069950	0.000352332	9.09769	9.22573	7.98095	7.86647	AT1G20020	FNR2	ferredoxin--NADP+ reductase
Bo8g070070	0.00105886	7.73917	7.83802	7.27993	7.33841	AT1G20260		V-type proton ATPase subunit B3
Bo8g070230	0.00428947	4.96826	5.23695	6.02535	6.22312
Bo8g070240	0.00133348	3.96979	3.79761	5.03612	4.81373	AT1G20510	OPCL1	OPC-8:0 CoA ligase1
Bo8g070310	0.0073786	2.27291	1.96488	1.3619	0.998003	AT1G20640		RWP-RK domain-containing protein
Bo8g070390	0.00527497	2.02853	2.09572	-3.20673	-3.62872	AT1G20790		F-box protein
Bo8g070540	0.00133173	-0.323888	-0.445458	3.49704	3.62684	AT1G21000		PLATZ transcription factor domain-containing protein
Bo8g070820	0.00147822	-0.315925	-0.43911	2.44804	2.48573	AT1G21270	WAK2	wall-associated receptor kinase 2
Bo8g070900	0.00604739	3.02884	2.71285	0.123462	-0.452946	AT1G21400		2-oxoisovalerate dehydrogenase E1 component, alpha subunit
Bo8g071080	0.0176855	2.7415	2.75549	1.39951	1.40185	AT1G21830		hypothetical protein
Bo8g071470	0.0424559	1.9793	2.30941	3.49737	3.90841	AT1G22440		alcohol dehydrogenase-like 2
Bo8g076850	0.00177273	3.99717	4.35008	0.783203	0.97883	AT3G48360	BT2	BTB and TAZ domain protein 2
Bo8g076880	0.00135853	8.71924	8.71059	7.48426	7.44066	AT3G48420		haloacid dehalogenase-like hydrolase domain-containing protein
Bo8g077570	0.000652549	8.28184	8.1189	6.61026	6.21472	AT3G49120	PRXCB	peroxidase 34
Bo8g077660	0.0157828	4.37897	4.0916	2.81468	2.52692	AT3G49260	iqd21	protein IQ-domain 21
Bo8g077840	0.00197346	3.33144	3.35355	4.23118	4.29925	AT3G49530	NAC062	NAC domain-containing protein 62
Bo8g078950	0.00962319	2.74208	2.63659	3.44558	3.42089
Bo8g080190	0.00249582	5.70761	5.65808	4.34005	4.31869	AT3G50790		esterase/lipase/thioesterase family protein
Bo8g080290	0.0170498	1.77432	2.05383	2.90502	3.37728	AT3G50845		hypothetical protein
Bo8g080340	0.00252876	3.35736	3.25456	4.06201	3.97823	AT3G50880		DNA-3-methyladenine glycosylase II
Bo8g080920	0.0347631	7.80492	7.72994	8.6036	8.59031	AT3G52180	SEX4	dual specificity protein phosphatase (DsPTP1) family protein
Bo8g081020	0.0323622	4.28222	4.10302	5.69353	5.46897	AT3G52060		Core-2/I-branching beta-1,6-N-acetylglucosaminyltransferase family protein
Bo8g081910	0.00207757	2.21318	2.18277	4.46828	4.55065	AT3G51050		FG-GAP repeat-containing protein
Bo8g082430	0.0207544	3.39267	3.08793	1.17437	1.53945	AT3G53000	PP2-A15	F-box protein PP2-A15
Bo8g082440	0.0334731	2.96053	2.35635	-3.4715	-2.79506	AT3G53010		hypothetical protein
Bo8g082730	0.0118154	1.65959	1.94067	3.42287	3.73968
Bo8g082800	0.0017258	6.25587	6.17473	3.70844	3.61234	AT3G53420	PIP2A	aquaporin PIP2-1
Bo8g083240	0.00434898	5.22369	5.34827	4.22236	4.29076	AT3G53900	UPP	uracil phosphoribosyltransferase
Bo8g083330	0.00770715	9.67367	9.68284	8.6029	8.54803	AT3G54050	HCEF1	fructose-1,6-bisphosphatase
Bo8g083640	0.00400909	6.11264	5.72945	3.33665	3.16157	AT3G54400		aspartyl protease family protein
Bo8g084820	0.00504583	7.58661	7.50672	6.26334	6.13235	AT3G54660	GR	glutathione reductase
Bo8g084870	0.00270486	3.66715	3.45247	4.92267	4.83812	AT3G54720	AMP1	glutamate carboxypeptidase II
Bo8g087100	0.0164197	4.25749	4.3727	5.27381	5.20138	AT3G54850	PUB14	U-box domain-containing protein 14
Bo8g087130	0.0310388	2.89357	3.08989	1.31996	1.44784	AT3G54880		hypothetical protein
Bo8g087140	0.0404574	11.5561	11.7063	10.0381	10.2351	AT3G54890	LHCA1	light-harvesting complex I chlorophyll a/b binding protein 1
Bo8g087210	0.0361189	6.40264	5.98106	4.4115	4.04965	AT3G54920	PMR6	putative pectate lyase 13
Bo8g089630	0.0111334	7.55829	7.44909	6.62751	6.59016	AT3G55360	CER10	enoyl reductase
Bo8g089940	0.0107967	3.76001	3.63961	-0.164947	0.375531	AT3G55500	EXPA16	expansin A16
Bo8g090060	0.0198099	4.92082	4.75905	6.54884	6.42788	AT3G55610	P5CS2	Gamma-glutamyl phosphate reductase
Bo8g090220	0.00389921	9.29379	9.47276	8.19434	8.1528	AT3G55800	SBPASE	Sedoheptulose-1,7-bisphosphatase
Bo8g090440	0.0374357	7.40612	7.41486	6.07237	5.6886	AT3G56040	UGP3	UDP-glucose pyrophosphorylase 3
Bo8g090460	0.00752307	6.31887	6.36351	7.07781	7.10129	AT3G56060		Glucose-methanol-choline (GMC) oxidoreductase family protein
Bo8g090570	0.0082042	4.3781	4.67809	3.57483	3.63515	AT3G56170	CAN	Ca-2+ dependent nuclease
Bo8g090620	0.00787658	-0.0535407	-0.609472	3.73249	3.83829	AT3G56200		transmembrane amino acid transporter-like protein
Bo8g090800	0.0310505	5.36318	5.11594	3.935	3.77704	AT3G56370		leucine-rich repeat protein kinase-like protein
Bo8g090950	0.00780651	-0.358057	-0.301816	1.2838	1.62798	AT3G56520		no apical meristem (NAM) family protein
Bo8g091190	0.0129683	1.24034	1.47991	-0.979007	-0.77328	AT3G56870		hypothetical protein
Bo8g091280	0.000582481	7.75757	7.74907	5.85613	5.70355	AT3G56940	CRD1	magnesium-protoporphyrin IX monomethyl ester [oxidative] cyclase
Bo8g091690	0.00121545	5.18713	5.36726	4.54067	4.63496	AT3G57280		Transmembrane proteins 14C
Bo8g091830	0.0401521	5.09897	5.01543	4.45229	4.3153	AT3G57430	OTP84	pentatricopeptide repeat-containing protein
Bo8g091960	0.0296782	4.13312	3.97863	6.30622	6.51032	AT3G57540		Remorin family protein
Bo8g092190	0.0332546	0.741669	1.30451	2.59984	2.55194	AT3G57700
Bo8g092220	2.10423e-06	0.541769	1.11318	3.1994	3.50534	AT3G57740		protein kinase family protein
Bo8g092430	0.0327743	6.53894	6.22825	1.28059	0.666557	AT3G58120	BZIP61	basic leucine zipper transcription factor-like protein
Bo8g092750	0.00184541	4.84137	4.6954	1.90926	1.56703	AT3G58620	TTL4	tetratricopetide-repeat thioredoxin-like 4 protein
Bo8g092760	0.0148325	1.68057	1.2548	3.07236	3.17873
Bo8g093090	0.00237489	1.8918	1.94367	4.4682	4.162	AT3G59140	MRP14	multidrug resistance-associated protein 14
Bo8g094890	0.00231362	3.12489	3.31186	2.11798	2.1949	AT3G60130	BGLU16	beta glucosidase 16
Bo8g095950	4.4641e-05	6.7548	6.86904	5.97563	6.06822	AT3G61440	CYSC1	cysteine synthase C1
Bo8g096010	0.000600482	2.26174	2.38428	-1.80773	-2.47053	AT3G61470	LHCA2	photosystem I light harvesting complex protein
Bo8g096030	0.00826323	5.00715	4.76698	3.2539	3.29514	AT3G61490		polygalacturonase-like protein
Bo8g096160	0.0253663	4.54302	4.37588	3.24846	3.19329
Bo8g096190	0.00181944	0.864681	0.811782	2.0812	2.02302
Bo8g097360	0.00567195	8.50056	8.43746	7.61158	7.54128	AT3G61870		hypothetical protein
Bo8g097480	0.0360426	3.00826	2.85729	4.02718	4.01858	AT3G61960		protein kinase family protein
Bo8g097590	0.000240692	10.0919	10.2155	8.47024	8.46755	AT3G62030	ROC4	Peptidyl-prolyl cis-trans isomerase CYP20-3
Bo8g097890	0.0206433	2.61173	2.51784	0.137639	-0.146861	AT3G62570		tetratricopeptide repeat-containing protein
Bo8g098000	0.020228	4.86812	4.57292	3.35141	3.23239	AT3G62660	GATL7	putative galacturonosyltransferase-like 7
Bo8g098090	0.0335289	3.8625	3.81738	4.85744	4.60104	AT3G62770	AtATG18a	transducin/WD40 domain-containing protein
Bo8g098130	0.00504723	4.50144	4.5034	3.29292	3.45604	AT3G62820		plant invertase/pectin methylesterase inhibitor domain-containing protein
Bo8g098470	0.0368115	4.40594	4.50393	3.45789	3.68997	AT3G63120	CYCP1;1	cyclin-U3-1
Bo8g098670	0.000724327	8.02144	8.07289	7.63497	7.664
Bo8g098690	0.00574357	9.38387	9.38826	8.18313	8.28097	AT2G26500		putative cytochrome b6f complex subunit
Bo8g098700	0.0152482	5.13637	5.12078	5.42312	5.50228	AT2G26460	SMU2	cytokine
Bo8g098730	0.0119773	3.41536	3.36218	1.59745	0.955263	AT2G26420	PIP5K3	phosphatidylinositol-4-phosphate 5-kinase 3
Bo8g099160	0.0329324	6.32482	6.30396	6.62631	6.61158	AT2G25520		putative phosphate/phosphoenolpyruvate translocator protein
Bo8g099390	0.00762131	8.91469	9.06565	8.01675	7.96668	AT2G25080	GPX1	phospholipid hydroperoxide glutathione peroxidase 1
Bo8g100040	0.00571788	6.02899	6.0341	4.89043	4.73805	AT2G24150	HHP3	heptahelical protein 3
Bo8g100120	0.0333066	8.45354	8.41451	6.41011	6.55006	AT2G24090		Ribosomal protein L35
Bo8g100680	0.0485004	5.70565	5.56271	5.22497	5.14672	AT2G23070		casein kinase 2, alpha polypeptide
Bo8g101050	0.046832	4.18826	4.27084	2.80454	2.98575
Bo8g101090	0.00935523	4.49433	4.63175	3.5463	3.61464	AT2G22480	PFK5	6-phosphofructokinase 5
Bo8g101120	0.00330877	6.32146	6.32044	5.40006	5.37844	AT2G22450		3,4-dihydroxy 2-butanone 4-phosphate synthase
Bo8g101260	0.000733999	3.53064	3.26417	6.11854	6.18774	AT2G22240	MIPS2	inositol-3-phosphate synthase isozyme 2
Bo8g101280	0.00987268	5.80131	5.84968	3.26374	3.56121	AT2G22170		PLAT-plant-stress domain-containing protein
Bo8g101670	0.000150884	7.40447	7.41175	6.22476	6.09258	AT2G21530		SMAD/FHA domain-containing protein
Bo8g101710	0.00210749	4.22511	4.31062	5.68012	5.61206	AT2G21500		RING/U-box domain-containing protein
Bo8g101820	0.000131478	6.06467	6.12891	5.0688	5.13878	AT2G21370	XK-1	xylulose kinase-1
Bo8g102120	0.0162834	9.28017	9.25162	8.36712	8.3209	AT2G20890	PSB29	protein THYLAKOID FORMATION 1
Bo8g102300	0.00019915	8.17509	8.21066	6.71944	6.5724	AT2G20570	GPRI1	GBF's pro-rich region-interacting factor 1
Bo8g102510	0.00311756	4.01503	4.03382	1.76942	1.80349	AT2G19880		nucleotide-diphospho-sugar transferase domain-containing protein
Bo8g102540	0.00521065	4.70634	4.39705	2.79471	2.8956	AT2G19780		leucine-rich repeat-containing protein
Bo8g102790	0.0174857	2.15617	2.03129	2.89267	2.94435	AT1G19330		hypothetical protein
Bo8g102990	0.0161436	3.38594	3.22955	4.04989	3.88656	AT1G18950		DDT domain-containing protein
Bo8g104280	0.00128982	5.39798	5.17788	3.20385	2.82998	AT1G18620		hypothetical protein
Bo8g104890	0.00283285	1.67434	1.76898	3.72074	4.13956	AT1G17380	JAZ5	protein TIFY 11A
Bo8g105860	0.0204693	11.5379	11.535	9.76617	9.83596	AT1G15820	LHCB6	light harvesting complex photosystem II subunit 6
Bo8g106240	0.0411459	3.09552	3.3428	4.93567	5.25908	AT1G15100	RHA2A	E3 ubiquitin-protein ligase RHA2A
Bo8g106450	0.00163551	1.96756	1.74473	4.61935	4.84857	AT1G14880	PCR1	cadmium resistance protein 1
Bo8g106620	0.0397762	4.40686	4.44749	5.13666	5.18104	AT1G14690	MAP65-7	microtubule-associated protein 65-7
Bo8g107110	0.00136376	5.49921	5.77808	4.72998	4.77879	AT1G14030		[ribulose-bisphosphate carboxylase]-lysine N-methyltransferase
Bo8g107880	0.000575508	9.29457	9.4052	7.5955	7.50044	AT1G12900	GAPA-2	glyceraldehyde-3-phosphate dehydrogenase (NADP+) (phosphorylating)
Bo8g108310	0.0384668	6.27953	6.49665	5.65772	5.69289	AT1G12250		Pentapeptide repeat-containing protein
Bo8g108330	0.0104399	5.63988	5.50131	3.66432	3.92291	AT1G12240	ATBETAFRUCT4	beta-fructofuranosidase
Bo8g108360	0.002691	3.35864	3.35716	4.42835	4.22376	AT1G12210	RFL1	disease resistance protein RFL1
Bo8g108410	0.00937308	5.14132	5.13973	7.10815	6.76774	AT1G12110	NRT1.1	nitrate transporter 1.1
Bo8g108560	0.0121876	8.93504	9.00164	9.97756	9.99704	AT1G11910	APA1	aspartic proteinase A1
Bo8g108620	0.000921627	10.5608	10.695	9.67636	9.7065	AT1G11860		aminomethyltransferase
Bo8g108630	0.021163	7.353	7.33994	4.32895	4.14237	AT1G11850		hypothetical protein
Bo8g108790	0.0201997	0.0658901	0.291249	0.918338	1.17659	AT1G11700		hypothetical protein
Bo8g108800	0.0265027	-0.296849	0.0965953	2.29904	2.42339	AT1G11670		MATE efflux family protein
Bo8g109300	0.0192748	2.20109	2.20571	-2.96884	-2.06378	AT1G10740		alpha/beta-hydrolase domain-containing protein
Bo8g109560	0.0118362	0.616957	0.329461	1.75244	1.70307	AT1G10460	GLP7	germin-like protein subfamily 1 member 1
Bo8g110810	0.045083	2.18562	1.84666	-0.199048	0.19344	AT1G10010	AAP8	amino acid permease 8
Bo8g111060	0.0236413	3.26946	3.03794	2.01893	1.72272	AT1G09570	PHYA	phytochrome A
Bo8g111140	0.0326359	2.01862	1.94448	3.55151	3.52882	AT1G09490		Rossmann-fold NAD(P)-binding domain-containing protein
Bo8g112190	0.0487083	4.94816	5.02166	5.75542	5.89982	AT1G09070	SRC2	hypothetical protein
Bo8g112500	3.79918e-05	11.6761	11.8503	10.2387	10.2902	AT1G08380	PSAO	photosystem I subunit O
Bo8g112630	0.0173524	2.47306	2.4746	0.934684	0.910444	AT1G08160		late embryogenesis abundant hydroxyproline-rich glycoprotein
Bo8g114150	0.00829795	4.5632	4.70561	5.51801	5.46534	AT1G07310		calcium-dependent lipid-binding domain
Bo8g114180	0.0012386	1.40011	1.42116	3.73273	3.41507	AT1G07280		tetratricopeptide repeat-containing protein-like protein
Bo8g114240	0.0141615	2.78229	2.80339	1.63749	1.68741	AT1G07220		hypothetical protein
Bo8g114290	0.00276361	3.16228	3.06719	4.66508	4.76547	AT1G07090	LSH6	hypothetical protein
Bo8g114410	0.0362549	2.56248	2.22022	1.68823	1.31849	AT1G06850	bZIP52	basic leucine-zipper 52
Bo8g114480	0.000345312	11.1193	11.0936	9.59683	9.40914	AT1G06680	PSBP-1	oxygen-evolving enhancer protein 2-1
Bo8g115030	0.00459377	6.0457	6.00155	5.46704	5.2794	AT1G05590	HEXO2	beta-hexosaminidase 2
Bo8g115210	0.000891803	4.02888	4.0031	1.26419	1.30497	AT1G05260	RCI3	peroxidase 3
Bo8g115470	0.0449993	3.21545	3.29418	4.05577	4.183	AT1G04590		hypothetical protein
Bo8g115830	0.00221865	6.09609	6.05492	6.74294	6.68458	AT1G03910		hypothetical protein
Bo8g117140	0.0440042	2.28269	2.10471	0.0914886	0.362807	AT1G03055		hypothetical protein
Bo9g002310	0.0435943	8.75423	8.60148	7.57547	7.64572	AT4G00430	PIP1;4	putative aquaporin PIP1-4
Bo9g002380	1.23993e-05	4.31947	4.10821	6.94103	6.96915	AT4G00490	BAM2	beta-amylase 2
Bo9g003580	0.0179158	3.37336	3.36561	4.26306	4.20187	AT4G01280		myb family transcription factor
Bo9g003680	0.00138176	7.96118	8.01571	6.6672	6.78692	AT4G01150		hypothetical protein
Bo9g003840	0.00171155	1.55679	1.02053	3.64039	3.56716
Bo9g004020	0.000415025	6.7546	6.68725	5.22826	5.10044	AT4G01460		transcription factor bHLH57
Bo9g004080	2.01132e-05	0.619198	0.54337	4.37485	4.5395
Bo9g004100	0.00452033	4.76883	4.774	6.78436	6.62874	AT4G01550	NAC069	NAC domain-containing protein 69
Bo9g004450	0.0377995	4.97977	4.97073	5.41453	5.3442	AT4G02020	SWN	histone-lysine N-methyltransferase EZA1
Bo9g005620	0.000887099	2.59675	2.6164	5.48139	5.46783	AT4G02280	SUS3	sucrose synthase 3
Bo9g005910	0.00229031	7.95384	7.95997	6.37836	6.5354	AT4G02530		chloroplast thylakoid lumen protein
Bo9g006050	0.0110397	3.54531	3.67166	2.48341	2.48857	AT4G02725		hypothetical protein
Bo9g006290	0.0470729	4.61855	4.33903	2.78203	2.68522	AT4G03110	RBP-DR1	RNA-binding protein-defense related 1
Bo9g006480	0.000331324	10.0955	10.2585	8.8057	8.90809	AT4G03280	PETC	cytochrome b6-f complex iron-sulfur subunit
Bo9g007630	0.00755654	8.64472	8.68227	8.04006	8.00166	AT4G03520	ATHM2	thioredoxin M2
Bo9g008070	0.0225467	2.84437	3.01067	1.86824	1.97111	AT3G26932	DRB3	dsRNA-binding protein 3
Bo9g008120	0.00178794	6.40084	6.39088	5.04176	4.71221	AT3G27020	YSL6	putative metal-nicotianamine transporter YSL6
Bo9g008150	0.0486043	2.43409	2.64549	3.23516	3.47111	AT3G27100		enhancer of yellow 2 transcription factor
Bo9g008350	0.00127104	10.5047	10.629	7.10275	7.05024	AT3G27690	LHCB2.3	photosystem II light harvesting complex protein 2.3
Bo9g008520	0.00699871	3.74926	3.67802	5.09709	5.26319	AT3G28580		AAA-type ATPase family protein
Bo9g008840	0.00877822	2.73171	2.54444	3.85104	4.11179	AT3G29200	CM1	chorismate mutase 1
Bo9g009060	0.000130149	4.59508	4.61081	3.91955	3.79643
Bo9g009130	0.000550801	5.86162	5.87843	4.41426	4.41066	AT5G47840	AMK2	adenosine monophosphate kinase
Bo9g009490	0.000643887	5.29279	5.28172	4.05442	4.02039	AT5G48460		Actin binding Calponin homology (CH) domain-containing protein
Bo9g009500	0.0016074	5.98803	5.98488	5.06858	5.104	AT5G48470		hypothetical protein
Bo9g009750	0.00382775	4.48522	4.37047	5.89547	5.96474	AT5G49280		hydroxyproline-rich glycoprotein family protein
Bo9g009850	0.00127273	0.0609868	0.229179	2.76987	3.30908	AT5G49480	CP1	Ca2+-binding protein 1
Bo9g010150	0.0161981	3.76713	3.81768	1.96474	1.95934
Bo9g010300	0.0229969	4.00031	3.90971	4.42732	4.24079	AT5G27240		DNAJ heat shock N-terminal domain-containing protein
Bo9g011300	0.000261053	1.16523	1.32373	6.81389	7.19901	AT5G25610	RD22	dehydration-responsive protein RD22
Bo9g012610	0.00412501	8.51568	8.73565	7.30117	7.33381	AT5G24490		putative 30S ribosomal protein
Bo9g014440	0.0447474	2.23924	2.53216	0.27862	0.534001	AT5G61000	RPA70D	Replication factor-A protein 1-like protein
Bo9g014710	0.00265016	7.06055	7.08033	5.83231	5.70388	AT5G61670		hypothetical protein
Bo9g014830	0.00502495	-0.709746	-0.995997	1.54539	1.71227	AT5G62165	AGL42	protein agamous-like 42
Bo9g014980	0.00337639	1.84081	1.78568	3.15562	3.0954	AT5G62470	MYB96	myb domain protein 96
Bo9g016340	0.00821225	2.87347	2.87014	5.08655	4.92317	AT5G62960		hypothetical protein
Bo9g017390	1.56284e-05	3.82804	3.93891	2.56874	2.57396	AT5G63060		Sec14p-like phosphatidylinositol transfer family protein
Bo9g017620	0.0058706	4.91995	5.04757	4.18296	4.25991	AT5G63400	ADK1	adenylate kinase 1
Bo9g017760	0.0339265	7.47746	7.49257	6.71613	6.74652	AT5G63570	GSA1	glutamate-1-semialdehyde-2,1-aminomutase
Bo9g017950	0.00699032	9.06104	9.05772	7.37709	7.54853	AT5G64040	PSAN	photosystem I reaction center subunit N
Bo9g018050	0.000533932	2.62207	2.83345	-2.73534	-2.3727	AT5G64330	NPH3	root phototropism protein 3
Bo9g018200	0.0107641	3.71452	3.69879	2.15199	2.2809
Bo9g018660	0.000491228	5.4497	5.42349	6.14618	6.06104	AT5G65380		mate efflux domain-containing protein
Bo9g019130	0.0354615	4.48499	4.54895	3.79634	3.8763	AT5G67440	NPY3	Phototropic-responsive NPH3 family protein
Bo9g021820	0.00427286	0.238353	0.125987	2.13563	2.35384	AT5G66620	DAR6	protein DA1-related 6
Bo9g021860	0.00219003	5.08866	5.06769	3.2867	3.20062	AT5G66590		allergen V5/Tpx-1-related family protein
Bo9g021880	0.00014	11.68	11.7992	10.0543	10.0752	AT5G66570	PSBO1	oxygen-evolving enhancer protein 1-1
Bo9g021920	0.00658344	5.42639	5.49052	4.88974	4.91598	AT5G66470		GTP-binding protein Era
Bo9g022100	0.0113624	10.5957	10.6879	9.68597	9.64262	AT5G66190	FNR1	ferredoxin--NADP+ reductase
Bo9g022280	0.0124934	9.51261	9.71604	5.60353	5.08617
Bo9g023870	0.0459317	7.05469	7.07942	4.95715	5.03095	AT2G15620	NIR1	Ferredoxin--nitrite reductase
Bo9g024550	0.0139714	0.259367	-0.0478982	2.29974	2.13819	AT2G17500		auxin efflux carrier-like protein
Bo9g026090	0.0197641	6.85598	7.01217	2.4222	2.05555	AT2G18300		transcription factor bHLH64
Bo9g028750	0.0119325	5.38853	5.89875	3.43334	3.53886
Bo9g029040	0.0440916	2.91818	2.80885	1.6673	1.97782
Bo9g029340	0.0290848	1.96916	2.16768	3.09831	3.05403	AT1G63720		hypothetical protein
Bo9g032640	0.00798365	5.65227	5.61687	4.35063	4.46133	AT1G64150		hypothetical protein
Bo9g036770	0.0219656	4.52268	4.62036	3.58218	3.69535
Bo9g036840	0.00558139	8.42147	8.42691	7.37245	7.38561	AT1G62780		hypothetical protein
Bo9g037050	0.0132879	2.08654	2.39612	0.277571	0.193688	AT1G62660		beta-fructofuranosidase
Bo9g040870	0.00141124	2.59461	2.71485	0.418803	0.402717	AT1G61795		PAK-box/P21-Rho-binding family protein
Bo9g042070	5.14716e-05	10.7067	10.8198	9.32744	9.33367	AT1G61520	LHCA3	light-harvesting complex I chlorophyll a/b binding protein 3
Bo9g042160	0.000124309	5.25253	5.03397	4.3928	4.2181	AT1G61350		armadillo/beta-catenin-like repeat-containing protein
Bo9g043420	0.0028965	10.3448	10.2366	8.43992	8.49516	AT1G60950	FEDA	ferredoxin-2
Bo9g043970	0.00962974	3.52262	3.33697	1.38578	1.11101	AT1G60590		Pectin lyase-like protein
Bo9g044000	0.000540121	5.98196	6.01755	4.76973	4.70235	AT1G60550	ECHID	naphthoate synthase
Bo9g045280	0.011404	6.50748	6.48249	5.15302	5.15344	AT1G60000		RNA recognition motif-containing protein
Bo9g050950	0.00114166	8.22777	8.12369	6.46576	6.38826	AT1G58290	HEMA1	glutamyl-tRNA reductase 1
Bo9g054480	0.00111095	3.92596	3.92351	2.5616	2.49083	AT1G56720		protein kinase
Bo9g054630	0.0178358	7.88753	7.90571	7.27102	7.1064	AT1G56500		haloacid dehalogenase-like hydrolase domain-containing protein
Bo9g055840	0.00380226	1.93091	1.96513	3.08478	3.1663	AT1G54930		GRF zinc finger / Zinc knuckle protein
Bo9g055870	0.0397427	-0.244754	-0.731069	1.58321	1.75644	AT1G54890		Late embryogenesis abundant-related protein
Bo9g056000	0.0223579	0.965568	0.86507	3.45787	3.65905
Bo9g058390	0.0189853	3.73075	3.8282	2.15145	2.4054	AT5G42680		hypothetical protein
Bo9g058770	0.0263984	5.57252	5.59295	6.76697	6.82902	AT5G42900	COR27	cold regulated protein 27
Bo9g059310	0.000122853	7.05329	7.24746	6.05602	6.1389	AT5G43830		pentatricopeptide repeat-containing protein-like protein
Bo9g059350	0.0459065	-0.242312	-0.360982	1.75085	1.78039
Bo9g059730	0.0269568	5.23824	5.3937	4.69134	4.67275	AT5G44250		hypothetical protein
Bo9g059820	0.0444151	0.747626	0.964587	2.77705	2.66151	AT5G44290		protein kinase-like protein
Bo9g059850	0.0079051	7.49091	7.43379	6.52666	6.47667	AT5G44340	TUB4	tubulin beta-4 chain
Bo9g059990	0.0205724	3.9452	3.97362	3.23779	3.36224	AT5G44410		FAD-binding and BBE domain-containing protein
Bo9g062640	0.0233731	6.03846	5.91993	7.35973	7.17293	AT5G45650		subtilase family protein
Bo9g062680	1.083e-05	6.95412	7.08648	5.64711	5.76808	AT5G45680	FKBP13	FKBP-type peptidyl-prolyl cis-trans isomerase 3
Bo9g062870	0.0138083	0.783417	0.5033	2.75486	2.65129
Bo9g064100	0.00399725	7.38816	7.2186	5.43764	5.18549	AT5G46290	KASI	3-oxoacyl-[acyl-carrier-protein] synthase I
Bo9g065590	0.0489201	3.9219	3.73389	2.59422	2.64191	AT5G46800	BOU	mitochondrial carnitine/acylcarnitine carrier-like protein
Bo9g066940	0.0411388	6.00323	6.06264	5.13998	5.12557	AT5G47030		ATP synthase subunit delta'
Bo9g066980	0.0104107	-0.473755	-0.270239	1.38461	1.62867
Bo9g069340	0.00162729	7.37545	7.56542	6.28991	6.26998	AT5G47190		50S ribosomal protein L19-2
Bo9g069900	0.0089181	2.71576	2.80767	1.09656	1.16114	AT2G01300		hypothetical protein
Bo9g073040	0.0356238	5.43156	5.37971	5.9053	5.83145	AT2G03270		putative DNA-binding protein
Bo9g074490	0.019825	0.509328	0.788016	1.32085	1.72182
Bo9g075810	0.00582733	6.77386	6.76885	5.59876	5.50376	AT3G25660		Amidase family protein
Bo9g075820	0.00100946	4.96802	4.9767	4.15569	4.29812	AT3G25680		hypothetical protein
Bo9g076330	0.00342592	2.55984	2.67101	3.72302	3.93854	AT4G05140		Nucleoside transporter family protein
Bo9g076420	0.010628	5.19253	5.3688	4.73857	4.79771	AT4G05090		putative PAP-specific phosphatase
Bo9g077760	0.00326051	5.95691	6.1137	4.33197	4.06012	AT4G04850	KEA3	K+ efflux antiporter 3
Bo9g077850	0.0196943	9.29985	9.17474	8.22189	8.08874	AT4G04640	ATPC1	ATP synthase gamma chain 1
Bo9g078380	0.00443464	0.14716	0.526875	2.31562	2.42422
Bo9g081830	0.00580464	2.11116	2.35297	0.481572	0.4338
Bo9g084550	0.00447587	8.36876	8.21076	6.19743	6.16532
Bo9g088270	0.0391571	2.37473	2.25914	-0.239878	-0.211614
Bo9g088290	0.000515801	11.7998	11.912	10.4695	10.4261	AT4G10340	LHCB5	chlorophyll a-b binding protein CP26
Bo9g093970	0.00532668	5.33727	5.37422	4.48504	4.47295	AT4G11980	NUDX14	nudix hydrolase 14
Bo9g094110	0.000133962	6.15872	6.1465	5.10053	5.11256	AT4G12060		Double Clp-N motif protein
Bo9g097500	0.0499471	2.10193	2.18097	1.34739	1.38111
Bo9g103620	0.00707885	7.62163	7.64856	6.5714	6.39944	AT5G51820	PGM	phosphoglucomutase
Bo9g107130	0.0190955	0.90183	1.19998	3.38557	3.37216	AT5G52420		hypothetical protein
Bo9g108380	0.0279485	2.26061	2.53468	0.868327	0.938538
Bo9g108670	9.53609e-05	4.95391	5.18213	3.91981	4.09582	AT5G52960		hypothetical protein
Bo9g111240	0.00204277	4.06577	4.15529	5.27601	5.26814	AT5G53420		CCT motif family protein
Bo9g111290	0.00192686	7.37842	7.59655	6.10535	6.19951	AT5G53490		thylakoid lumenal protein
Bo9g111340	0.0350379	3.80813	3.92057	4.83983	5.11417
Bo9g111420	0.000703891	4.56834	4.6582	6.07195	6.02559	AT5G53550	YSL3	metal-nicotianamine transporter YSL3
Bo9g111470	0.0073786	1.48621	1.26026	2.46888	2.48301	AT5G53590		SAUR-like auxin-responsive protein
Bo9g115130	0.00337276	3.88083	3.84798	2.56648	2.4576	AT5G54180	PTAC15	plastid transcriptionally active 15 protein
Bo9g117290	0.00432277	5.75306	5.61338	3.07077	2.77411	AT5G54380	THE1	receptor-like protein kinase THESEUS 1
Bo9g119020	0.00461763	2.52163	2.50505	4.01149	4.16217	AT5G54960	PDC2	pyruvate decarboxylase-2
Bo9g119080	0.0479479	-0.3605	0.294765	1.71448	1.67382	AT5G55050		GDSL esterase/lipase
Bo9g120230	0.0136549	4.29949	4.41766	3.10883	3.18837	AT5G55200		co-chaperone GrpE family protein
Bo9g120610	0.00818111	4.98282	4.78185	3.85827	3.62559	AT5G55480	SVL1	putative glycerophosphoryl diester phosphodiesterase 1
Bo9g120900	0.0404822	3.57157	3.44755	4.09026	4.06925	AT5G55600		agenet domain-containing protein / bromo-adjacent homology (BAH) domain-containing protein
Bo9g121110	0.00966665	5.92979	5.81826	5.11284	5.09439	AT5G55910	D6PK	D6 protein kinase
Bo9g123550	0.0145986	3.71386	3.71681	2.48378	2.51108	AT5G56170	LLG1	LORELEI-LIKE-GPI-ANCHORED PROTEIN 1
Bo9g127350	9.87043e-08	1.71801	1.55163	5.51803	5.36157	AT5G56840		myb-like transcription factor family protein
Bo9g128520	0.00360692	3.29355	2.97758	1.47059	1.40687	AT5G56970	CKX3	cytokinin dehydrogenase 3
Bo9g133470	0.0291323	1.77008	1.75648	0.535748	0.506865	AT5G57740	XBAT32	E3 ubiquitin-protein ligase XBAT32
Bo9g133510	0.0147826	3.89515	4.25286	2.61847	2.64478	AT5G57780		hypothetical protein
Bo9g133540	0.000370975	6.74205	6.68607	4.58171	4.57462	AT5G57800	CER3	protein WAX2
Bo9g134730	0.0359576	5.90746	5.78308	6.26767	6.10822	AT5G58040	FIP1[V]	FIP1 [V]-like protein
Bo9g134800	0.00291202	4.56621	4.5872	5.12072	5.15567	AT5G58130	ROS3	RNA recognition motif-containing protein
Bo9g135180	0.00137278	5.74335	5.84572	6.67278	6.82098	AT5G58490		Rossmann-fold NAD(P)-binding domain-containing protein
Bo9g135400	0.000452893	3.39984	3.34421	4.83181	4.72953	AT5G58620		zinc finger CCCH domain-containing protein 66
Bo9g135730	9.86999e-06	1.81021	1.9328	3.84783	4.19156	AT5G58900		Homeodomain-like transcriptional regulator
Bo9g135780	0.0120913	5.27515	5.19365	5.70183	5.54888	AT5G58930		hypothetical protein
Bo9g136920	0.0246255	6.36236	6.36534	3.72239	3.80544	AT5G59010		putative receptor protein kinase
Bo9g136950	0.0237387	7.66715	7.59184	6.98746	6.76705	AT5G59250		D-xylose-proton symporter-like 3
Bo9g139410	0.0322237	4.31972	4.26587	4.90864	4.91341	AT5G59450		scarecrow-like protein 11
Bo9g140700	5.99071e-05	-0.394523	-0.759574	2.47195	2.25981	AT5G59700		putative receptor-like protein kinase
Bo9g141220	4.95948e-05	2.46329	2.45752	4.31638	4.37993	AT5G60250		C3H4 type zinc finger protein
Bo9g141230	0.0352561	4.16588	4.11341	5.06575	5.15401
Bo9g148100	0.0414043	4.01757	4.17098	2.38777	2.66478
Bo9g148280	0.0131511	7.16962	7.51614	4.56287	5.12569	AT5G22580		stress responsive A/B Barrel domain-containing protein
Bo9g149910	0.006086	7.35817	7.42408	6.51494	6.48316	AT5G21430		chaperone DnaJ-domain containing protein
Bo9g150020	0.0347887	4.84414	4.62716	3.922	3.76902
Bo9g151720	0.000210344	9.54335	9.57083	7.86116	7.58699	AT5G20630	GER3	germin-like protein subfamily 3 member 3
Bo9g152070	0.00116884	4.8921	4.73393	3.94427	3.89794	AT5G20250	DIN10	putative galactinol--sucrose galactosyltransferase 6
Bo9g152210	0.0178358	8.26917	8.44068	7.2349	7.36069	AT5G19940		putative plastid-lipid-associated protein 8
Bo9g152450	0.0154952	7.23242	6.99508	6.22664	5.98084	AT5G19780	TUA5	tubulin alpha-3/alpha-5 chain
Bo9g152500	0.0154952	7.23242	6.99508	6.22664	5.98084	AT5G19770	TUA3	tubulin alpha-3/alpha-5 chain
Bo9g152510	0.00154455	7.30353	7.47737	6.44767	6.48257	AT5G19760		Mitochondrial substrate carrier family protein
Bo9g152520	0.0229296	4.46021	4.49711	5.1643	5.08935	AT5G19740		Peptidase M28 family protein
Bo9g152580	0.0210157	3.43488	3.55978	4.4399	4.45477	AT5G19670		Exostosin family protein
Bo9g153930	0.00407382	7.778	7.83812	6.60926	6.42608	AT5G19220	APL1	glucose-1-phosphate adenylyltransferase large subunit 1
Bo9g153960	0.0200056	5.24004	5.30448	0.95659	0.070316	AT5G19190		hypothetical protein
Bo9g154410	0.0190246	3.1055	2.98143	1.43543	1.69345	AT5G18970		AWPM-19-like protein
Bo9g154500	0.0344036	6.01538	5.95433	4.79688	4.50459	AT5G18860		inosine-uridine preferring nucleoside hydrolase family protein
Bo9g154740	0.00349801	2.93284	3.12296	-0.130319	-0.114515	AT5G18600		monothiol glutaredoxin-S2
Bo9g156160	0.0021726	-1.42429	-1.56433	0.745069	0.861741
Bo9g159870	0.0471769	4.08924	3.89954	3.28139	3.21493	AT5G17770	CBR	cytochrome-b5 reductase
Bo9g159920	0.00592592	5.87516	5.84755	4.77517	4.79465	AT5G17710	EMB1241	molecular chaperone GrpE
Bo9g160020	0.00642514	4.22386	4.24513	2.81529	2.76676	AT5G17640		hypothetical protein
Bo9g160110	0.0328889	4.78076	5.02106	3.78175	3.97184	AT5G17560		BolA-like protein
Bo9g161470	0.0186202	5.9298	6.01917	5.14518	5.11922	AT5G17230	PSY	phytoene synthase
Bo9g161870	0.00596515	4.96627	4.71127	3.5899	3.54496	AT5G16720		hypothetical protein
Bo9g161880	0.00689855	8.58615	8.78679	7.98772	7.95427	AT5G16715	EMB2247	valyl-tRNA synthetase
Bo9g162970	0.00820875	4.42261	4.54878	3.70481	3.68052	AT5G16650		chaperone DnaJ-domain containing protein
Bo9g163570	0.00347809	3.91015	3.87461	-1.62942	-1.75893	AT5G16030		hypothetical protein
Bo9g163590	0.00194991	5.07643	4.93163	3.34298	3.3945	AT5G16010		3-oxo-5-alpha-steroid 4-dehydrogenase family protein
Bo9g163610	0.00108901	5.68305	5.46349	3.24914	3.21869	AT5G16000	NIK1	NSP-interacting kinase 1
Bo9g163660	0.00245149	5.35325	5.32003	4.49555	4.20882	AT5G15900	TBL19	protein trichome birefringence-like 19
Bo9g163710	0.00436049	3.76082	3.64409	4.96703	4.84315	AT5G15870		glycosyl hydrolase family 81 protein
Bo9g163800	0.00722738	8.14416	7.31727	5.60819	5.14404	AT5G15780		Pollen Ole e 1 allergen and extensin family protein
Bo9g164120	1.15448e-07	5.76458	5.63491	7.97312	7.76064	AT5G15450	CLPB3	casein lytic proteinase B3
Bo9g164130	0.00582222	7.77463	7.61971	6.52644	6.2567	AT5G15410	DND1	cyclic nucleotide-gated ion channel 2
Bo9g164230	0.00135815	2.95289	2.77415	1.09246	1.22854	AT5G15310	MYB16	myb domain protein 16
Bo9g164350	0.00709381	4.13621	4.3067	4.98542	4.99948
Bo9g165740	0.00129	5.48774	5.55254	4.40708	4.35707	AT5G14660	PDF1B	peptide deformylase 1B
Bo9g165910	0.00433474	6.70174	6.77706	6.06998	6.04226	AT5G14460		tRNA pseudouridine synthase B
Bo9g166040	0.000581034	7.49017	7.48333	6.59598	6.44552	AT5G14260		Rubisco methyltransferase family protein
Bo9g166080	0.0458899	6.05847	6.1253	4.75156	4.47718	AT5G14210		leucine-rich repeat protein kinase-like protein
Bo9g166090	0.0360989	2.35225	2.50033	-2.06727	-2.7646	AT5G14180	MPL1	triacylglycerol lipase 2
Bo9g166380	0.0312291	0.643141	0.839049	1.59232	1.68655	AT5G13830		FtsJ-like methyltransferase family protein
Bo9g169050	0.00278589	2.47677	2.286	-0.558611	-0.455168	AT5G13100		hypothetical protein
Bo9g169290	0.029195	8.61626	8.41405	6.45943	6.29048	AT5G12860	DiT1	dicarboxylate transporter 1
[truncated: 45 more rows]
