# Supplementary material for: Combining QTL mapping with transcriptome and metabolome profiling reveals a possible role for ABA signaling in resistance against the cabbage whitefly in cabbage
Source: PLoS One. 2018 Nov 6;13(11):e0206103. doi: 10.1371/journal.pone.0206103 (PMC6219772; doi:10.1371/journal.pone.0206103)
Supplement: S3 Table — (XLSX) [file pone.0206103.s003.xlsx]

## Sheet: S3 Table
GO biological process complete	raw P value	FDR-corrected P
protein import into chloroplast thylakoid membrane	2.59e-05	0.000999
photosynthesis, light harvesting in photosystem I	2.11e-15	5.93e-13
fructose 1,6-bisphosphate metabolic process	0.00157	0.0342
photosynthetic electron transport in photosystem I	1.23e-09	1.69e-07
carbon utilization	0.000323	0.00962
reductive pentose-phosphate cycle	3.06e-09	3.76e-07
urea transport	0.00244	0.0484
NADH dehydrogenase complex (plastoquinone) assembly	0.00244	0.0482
nonphotochemical quenching	1.44e-05	0.0006
energy quenching	1.44e-05	0.000604
carotene biosynthetic process	0.000493	0.014
glycine decarboxylation via glycine cleavage system	0.000493	0.0139
plastid translation	4.62e-06	0.000243
photosystem II repair	9.96e-07	6.99e-05
photosynthesis, light harvesting in photosystem II	0.000149	0.00472
PSII associated light-harvesting complex II catabolic process	0.000718	0.0186
chlorophyll biosynthetic process	1.8e-11	3.66e-09
xylan catabolic process	0.00137	0.0315
photosynthetic electron transport in photosystem II	0.00137	0.0311
response to low light intensity stimulus	2.44e-05	0.000958
chloroplast rRNA processing	0.000111	0.00361
protein-chromophore linkage	3.4e-10	5.01e-08
photosystem II assembly	9.45e-06	0.000432
xanthophyll metabolic process	0.00051	0.0142
fructose 6-phosphate metabolic process	0.00051	0.0142
photoinhibition	0.00051	0.0141
phototropism	0.00051	0.014
water transport	4.22e-05	0.00156
protoporphyrinogen IX biosynthetic process	0.000659	0.0175
riboflavin biosynthetic process	0.00235	0.0467
gluconeogenesis	6.96e-05	0.00241
syncytium formation	0.000839	0.021
sucrose biosynthetic process	0.00105	0.0252
carotenoid biosynthetic process	3.53e-06	0.000196
thylakoid membrane organization	2.24e-07	1.83e-05
regulation of fatty acid metabolic process	0.0016	0.0345
neurotransmitter biosynthetic process	0.0016	0.0344
L-ascorbic acid biosynthetic process	0.00194	0.04
response to red light	4.43e-08	4.35e-06
response to far red light	1.06e-05	0.000479
glycerol ether metabolic process	0.00161	0.0345
quinone biosynthetic process	0.000793	0.0201
cell redox homeostasis	1.14e-07	9.99e-06
starch metabolic process	0.000683	0.018
response to cytokinin	1.24e-11	2.61e-09
tricarboxylic acid cycle	0.00173	0.0366
response to sucrose	0.000948	0.0233
photorespiration	0.00193	0.0399
chloroplast organization	2.5e-08	2.5e-06
pyrimidine-containing compound biosynthetic process	0.00142	0.0318
cellular response to oxidative stress	0.000159	0.00498
dicarboxylic acid metabolic process	0.000346	0.0102
hydrogen peroxide catabolic process	0.000589	0.016
regulation of stomatal movement	0.00192	0.0399
response to cold	3.5e-11	6.25e-09
fatty acid biosynthetic process	0.000545	0.0149
response to karrikin	0.00119	0.0276
cellular amino acid biosynthetic process	6.09e-05	0.00215
defense response to bacterium	4.69e-06	0.000245
response to cadmium ion	1.11e-05	0.000493
monovalent inorganic cation transport	0.00189	0.0394
regulation of transcription, DNA-templated	0.000108	0.00353
transcription, DNA-templated	0.000196	0.006
modification-dependent protein catabolic process	0.00106	0.0251
chromatin organization	0.00111	0.0261
vesicle-mediated transport	9.57e-05	0.00322
killing of cells of other organism	0.000623	0.0166
mRNA splicing, via spliceosome	0.00221	0.0447
