# Supplementary material for: Combining QTL mapping with transcriptome and metabolome profiling reveals a possible role for ABA signaling in resistance against the cabbage whitefly in cabbage
Source: PLoS One. 2018 Nov 6;13(11):e0206103. doi: 10.1371/journal.pone.0206103 (PMC6219772; doi:10.1371/journal.pone.0206103)
Supplement: S4 Table — (XLSX) [file pone.0206103.s004.xlsx]

## Sheet: S4 Table
GO biological process complete	raw P value	FDR-corrected P
raffinose family oligosaccharide biosynthetic process	0.00024	0.0126
positive regulation of gibberellic acid mediated signaling pathway	0.000787	0.0349
mRNA transcription	3.95e-06	0.000376
polyol catabolic process	0.000925	0.0395
neurotransmitter metabolic process	0.0009	0.0387
cellular carbohydrate catabolic process	0.000228	0.0123
hyperosmotic response	0.000931	0.0392
response to chitin	0.000155	0.00877
response to jasmonic acid	1.23e-05	0.000926
response to gibberellin	0.000358	0.0174
response to water deprivation	2.6e-06	0.000278
response to reactive oxygen species	0.000822	0.0362
secondary metabolite biosynthetic process	0.000346	0.017
floral organ development	0.00025	0.0127
response to toxic substance	0.000679	0.031
response to salicylic acid	0.00103	0.0425
response to ethylene	6.94e-05	0.0044
positive regulation of transcription, DNA-templated	1.07e-05	0.00084
defense response to bacterium	0.000258	0.013
regulation of response to stress	0.00084	0.0367
response to abscisic acid	0.000123	0.00725
cellular response to acid chemical	0.000954	0.0399
response to salt stress	0.000382	0.0185
hormone-mediated signaling pathway	8.6e-05	0.00539
macromolecule catabolic process	0.00105	0.0432
proteolysis	0.00098	0.0407
