# Supplementary material for: Combining QTL mapping with transcriptome and metabolome profiling reveals a possible role for ABA signaling in resistance against the cabbage whitefly in cabbage
Source: PLoS One. 2018 Nov 6;13(11):e0206103. doi: 10.1371/journal.pone.0206103 (PMC6219772; doi:10.1371/journal.pone.0206103)
Supplement: S5 Table — (XLSX) [file pone.0206103.s005.xlsx]

## Sheet: S5 Table
			Adult survival (x100%)		Oviposition rate
Plant	source	n	Average	SD	Average	SD
2	F2	2	0.5	0.424264	1.54762	0.168359
3	F2	2	0.25	0.353553	0.345238	0.185195
4	F2	3	0.644444	0.171053	0.672078	0.206035
8	F2	3	0.0666667	0.11547	0.409524	0.384153
9	F2	2	0.25	0.353553	0.809524	0.740779
10	F2	2	0.5	0.141421	0.642857	0.101015
14	F2	2	0.575	0.247487	1.2449	0.548369
15	F2	3	0.333333	0.288675	0.761905	0.686772
18	F2	4	0	0	0.0178571	0.0357143
19	F2	3	0.166667	0.288675	0.904762	1.01351
21	F2	3	0	0	0.415238	0.477154
22	F2	3	0.333333	0.57735	0.833333	1.44338
27	F2	3	0.4	0.304138	0.349388	0.324023
30	F2	2	0.125	0.176777	0.32	0.452548
31	F2	2	0.6	0	0.857143	0.202031
32	F2	2	0	0	0	0
33	F2	2	0.6	0	0.946429	0.0757614
34	F2	2	0	0	0	0
35	F2	2	0	0	0	0
36	F2	2	0.75	0	0.371429	0.282843
37	F2	3	0.383333	0.125831	1.14603	0.54961
39	F2	2	0	0	0.28	0.39598
40	F2	2	0.325	0.106066	0.910204	0.155852
43	F2	3	0.433333	0.404145	0.608466	0.563063
45	F2	3	0.0833333	0.144338	0.48	0.831384
46	F2	3	0.516667	0.275379	0.63746	0.279328
47	F2	3	0.133333	0.23094	0.361905	0.578057
49	F2	2	0	0	0.171429	0.242437
50	F2	3	0.466667	0.46188	0.797619	0.403183
51	F2	4	0.508333	0.35	1.18988	0.58263
52	F2	2	0	0	0	0
54	F2	2	0.2	0.282843	0.571429	0.808122
55	F2	2	0.2	0.282843	0.792857	0.393959
56	F2	2	0	0	0.571429	0.808122
57	F2	3	0.283333	0.301386	1.62857	0.50224
58	F2	4	0.5125	0.175	0.851786	0.263633
59	F2	2	0.325	0.106066	1.62	0.876812
60	F2	3	0.4	0.2	1.97789	0.203848
62	F2	3	0	0	0.333333	0.57735
63	F2	2	1	0	0.982143	0.631345
67	F2	3	0.6	0.52915	0.798942	0.69739
68	F2	3	0.0833333	0.144338	0.32381	0.293234
71	F2	3	0.683333	0.388373	1.39868	0.301855
72	F2	3	0.666667	0.57735	1.51429	1.3177
73	F2	3	0.65	0.217945	0.793651	0.198254
74	F2	2	0.4	0.565685	0.888889	1.25708
76	F2	3	0.333333	0.305505	0.535714	0.467025
77	F2	2	0.1	0.141421	0.816667	0.447834
78	F2	2	0.55	0.0707107	1.15476	0.48824
79	F2	2	0.2	0.282843	0.832653	0.600319
83	F2	2	0.25	0.353553	0.233333	0.329983
89	F2	2	0	0	0.392857	0.555584
90	F2	2	0	0	0.25	0.353553
91	F2	3	0.166667	0.288675	0.619683	0.405966
92	F2	2	0.35	0.212132	1.23333	1.36707
93	F2	3	0	0	0.362857	0.496412
94	F2	3	0.466667	0.11547	0.835714	0.740062
95	F2	3	0	0	0.0904762	0.0861102
96	F2	4	0.225	0.262996	1.46429	1.16254
97	F2	2	0	0	0.142857	0.202031
99	F2	3	0.0666667	0.11547	1.02794	0.607617
101	F2	4	0.1875	0.239357	0.605238	0.224732
105	F2	2	0.3	0.424264	0.896429	1.06571
106	F2	2	0.4	0.565685	1.1627	0.0729555
107	F2	4	0.0625	0.125	0.271429	0.188802
108	F2	2	0.5	0.424264	1.85714	0.740779
109	F2	2	0	0	0	0
113	F2	2	0.65	0.212132	1.87302	0.179583
114	F2	2	0.3	0.424264	0.564286	0.717208
115	F2	4	0.75	0.204124	1.87543	0.934028
116	F2	3	0.622222	0.401848	2.02857	1.14393
118	F2	2	0.475	0.388909	2.5	0.505076
119	F2	2	0.6	0.565685	0.457143	0.363655
120	F2	2	0.4	0.282843	1.1369	0.867048
122	F2	3	0.233333	0.251661	0.844444	0.953587
123	F2	3	0.266667	0.46188	0.527513	0.852569
124	F2	3	0.477778	0.323751	0.781983	0.759114
125	F2	3	0.15	0.132288	1.00952	0.428889
126	F2	4	0.6	0.248328	1.91845	1.06195
128	F2	2	0.5	0.141421	1.7449	0.245323
129	F2	2	0	0	0.4	0.565685
130	F2	2	0.25	0.353553	1.11905	0.77445
131	F2	4	0.2	0.4	1.4246	1.39432
132	F2	3	0.45	0.180278	1.69603	0.669282
134	F2	2	0.458333	0.294628	0.785714	0.101015
135	F2	2	0.3	0.141421	0.952381	0.134687
137	F2	2	0.1	0.141421	0.166667	0.235702
139	F2	4	0	0	0.05	0.1
142	F2	4	0.4125	0.311916	0.633333	0.682599
143	F2	4	0	0	0.500714	0.626731
145	F2	4	0.5	0.353553	1.03707	1.19753
146	F2	4	0.6	0.432049	1.81337	0.432695
148	F2	4	0.1125	0.131498	0.207143	0.29635
149	F2	3	0.133333	0.23094	0.419048	0.499251
150	F2	2	0	0	0.407143	0.0707107
151	F2	3	0.266667	0.305505	2.19048	0.164957
152	F2	2	0.0833333	0.117851	2.81735	2.94532
155	F2	3	0.166667	0.288675	0.580952	0.571667
156	F2	3	0.216667	0.0288675	1.32381	0.732962
158	F2	3	0	0	0.119048	0.206197
159	F2	2	0.541667	0.412479	1.61039	1.06525
160	F2	2	0	0	0.121429	0.0303046
161	F2	2	0	0	0.178571	0.252538
164	F2	3	0.466667	0.305505	1.86848	0.857934
165	F2	2	0.125	0.176777	0.964286	0.151523
168	F2	3	0	0	0.252381	0.388701
169	F2	2	0.125	0.176777	0.354286	0.177787
170	F2	3	0.133333	0.23094	0.566667	0.749195
172	F2	2	0.5	0	1.60317	0.246926
173	F2	3	0.433333	0.208167	0.730952	0.0624064
174	F2	2	0.4	0.565685	1.44841	0.477016
175	F2	2	0.35	0.212132	0.714286	0.336718
176	F2	2	0.3	0.424264	0.5	0.707107
177	F2	3	0	0	0.0190476	0.0329914
178	F2	2	0.1	0.141421	0.142857	0.202031
179	F2	2	0.1	0.141421	0.547619	0.57242
180	F2	2	0.125	0.176777	0.56	0.79196
181	F2	4	0.4	0.141421	0.581293	0.322433
182	F2	2	0.125	0.176777	0.714286	1.01015
183	F2	3	0.622222	0.03849	1.0119	0.733955
186	F2	2	0.5	0	1.53333	0.659966
187	F2	2	0	0	0.357143	0.505076
188	F2	2	0.3	0.424264	0.707143	0.515178
189	F2	2	0.25	0.353553	1.0119	0.0841794
190	F2	3	0.255556	0.126198	0.772789	0.616871
191	F2	3	0	0	0	0
192	F2	3	0.0833333	0.144338	0.238095	0.218218
193	F2	2	0.2	0.282843	1.57143	0.202031
194	F2	3	0.283333	0.301386	0.547619	0.770414
195	F2	3	0	0	0	0
197	F2	2	0	0	0	0
198	F2	2	0.125	0.176777	0.678571	0.656599
200	F2	2	0.45	0.0707107	1.2415	0.601281
