# Supplementary material for: Combining QTL mapping with transcriptome and metabolome profiling reveals a possible role for ABA signaling in resistance against the cabbage whitefly in cabbage
Source: PLoS One. 2018 Nov 6;13(11):e0206103. doi: 10.1371/journal.pone.0206103 (PMC6219772; doi:10.1371/journal.pone.0206103)
Supplement: S6 Table — (XLSX) [file pone.0206103.s006.xlsx]

## Sheet: Sheet1
Brassica oleracea gene ID	Arabidopsis orthologue	Annotated function	QTL	Fold changea
Bo2g002710	AT5G02760	putative protein phosphatase 2C 67	Wf-2	6.07132
Bo2g003950	AT5G03260	laccase 11 (LAC11)	Wf-2	2.23294
Bo2g006590	AT5G04530	3-ketoacyl-CoA synthase 21 (KCS19)	Wf-2	3.02166
Bo2g006740	AT5G04890	HSP20-like chaperone (RTM2)	Wf-2	2.00469
Bo2g008640	AT5G07440	glutamate dehydrogenase 2 (GDH2)	Wf-2	2.91392
Bo2g008970	AT5G08280	Porphobilinogen deaminase (HEMC)	Wf-2	1.11442
Bo2g009040	AT5G08330	transcription factor TCP21	Wf-2	1.96927
Bo2g009270	AT5G09230	sirtuin 2 (SRT2)	Wf-2	1.31993
Bo2g010120	AT5G10870	chorismate mutase 2 (C2)	Wf-2	0.72662
Bo2g010390	AT5G11420	hypothetical protein	Wf-2	1.64076
Bo2g010830	AT5G12130	TerC integral membrane domain-containing protein (PDE149)	Wf-2	1.2371
Bo2g011060	AT5G13060	ARMADILLO BTB protein 1 (ABAP1)	Wf-2	2.71921
Bo2g011350	AT5G13510	Ribosomal protein L10 family protein	Wf-2	1.57119
Bo2g011500	AT5G13710	cycloartenol-c-24-methyltransferase (SMT1)	Wf-2	1.12909
Bo2g011510	AT5G13720	hypothetical protein	Wf-2	0.57471
Bo2g011520	AT5G13730	sigma factor 4 (SIG4)	Wf-2	0.611278
Bo2g011770	AT5G14320	30S ribosomal protein S13	Wf-2	1.38697
Bo2g012160	AT5G14740	carbonic anhydrase 2 (CA2)	Wf-2	1.692
Bo2g012250	AT5G14910	heavy metal transport/detoxification domain-containing protein	Wf-2	1.28351
Bo2g012460	AT5G15220	large subunit ribosomal protein L27	Wf-2	1.74338
Bo2g012470	AT5G15230	gibberellin-regulated protein 4 (GASA4)	Wf-2	2.01033
Bo2g012900	AT5G16030	hypothetical protein	Wf-2	4.85904
Bo2g013310	AT5G16810	protein kinase family protein	Wf-2	0.853382
Bo2g013440	AT5G17170	rubredoxin family protein (ENH1)	Wf-2	0.812277
Bo2g013820	AT5G17670	hydrolase-like protein	Wf-2	1.27813
Bo2g016480	AT5G18430	GDSL esterase/lipase	Wf-2	1.89927
Bo2g017780	AT5G19190	hypothetical protein	Wf-2	4.50828
Bo2g017800	AT5G19220	glucose-1-phosphate adenylyltransferase large subunit 1 (APL1)	Wf-2	0.911001
Bo2g018010	AT5G19390	Rho GTPase activation protein	Wf-2	0.673083
Bo2g018410	AT5G19855	Chaperonin-like RbcX protein	Wf-2	1.17587
Bo2g018560	AT5G20040	tRNA dimethylallyltransferase 9 (IPT9)	Wf-2	0.688501
Bo2g018600	AT5G20060	phospholipase/carboxylesterase family protein	Wf-2	1.032
Bo2g023750	AT5G22140	FAD/NAD(P)-binding oxidoreductase family protein	Wf-2	1.57402
Bo2g023890	AT5G22400	Rho GTPase activating protein with PAK-box/P21-Rho-binding domain	Wf-2	0.800625
Bo2g024120	AT5G22620	phosphoglycerate/bisphosphoglycerate mutase family protein	Wf-2	1.05416
Bo9g023870	AT2G15620	Ferredoxin--nitrite reductase (NIR1)	Wf-9	2.11955
Bo9g012610	AT5G24490	putative 30S ribosomal protein	Wf-9	1.31183
Bo9g014440	AT5G61000	Replication factor-A protein 1-like protein (RPA70D)	Wf-9	2.02216
Bo9g014710	AT5G61670	hypothetical protein	Wf-9	1.29587
Bo9g017390	AT5G63060	Sec14p-like phosphatidylinositol transfer family protein	Wf-9	1.31117
Bo9g017620	AT5G63400	adenylate kinase 1 (ADK1)	Wf-9	0.765745
Bo9g017760	AT5G63570	glutamate-1-semialdehyde-2,1-aminomutase (GSA1)	Wf-9	0.759571
Bo9g017950	AT5G64040	photosystem I reaction center subunit N (PSAN)	Wf-9	1.60312
Bo9g018050	AT5G64330	root phototropism protein 3 (NPH3)	Wf-9	5.1875
Bo9g022100	AT5G66190	ferredoxin--NADP+ reductase (FNR1)	Wf-9	0.982394
Bo9g021920	AT5G66470	GTP-binding protein Era	Wf-9	0.556277
Bo9g021880	AT5G66570	oxygen-evolving enhancer protein 1-1 (PSBO1)	Wf-9	1.67653
Bo9g021860	AT5G66590	allergen V5/Tpx-1-related family protein	Wf-9	1.84567
Bo9g019130	AT5G67440	Phototropic-responsive NPH3 family protein (NPY3)	Wf-9	0.682555
a the factor by which a certain gene was more strongly expressed in young plants.
